# Supplementary material for: Confrontations between Aspergillus nidulans and microbial biocontrol agents cause differential regulation of secondary metabolism and synthesis of chemicals toxic to human kidney and colon cells
Source: Appl Environ Microbiol. 2026 Apr 13;92(5):e02180-25. doi: 10.1128/aem.02180-25 (PMC13188921; doi:10.1128/aem.02180-25)
Supplement: Supplemental tables — Tables S1 to S10. [file aem.02180-25-s0002.xlsx]

## Sheet: Table S1
Primers used in this study
Gene ID	Sequence (5’ - 3’)
ITS1	TCCGTAGGTGAACCTGCGG
ITS4	TCCTCCGCTTATTGATATGC
27F	AGAGTTTGATCCTGGCTCAG
1492R	CGGTTACCTTGTTACGACTT
stcA_F	ATGGCGATACCATTGTGCTG
stcA_R	TTGACGGCTTGTTGATTCCC
actA_F	AATGGTTCGGGTATGTGC
actA_R	ACGCTTGGACTGTGCCTC

## Sheet: Table S2
Statistics of transcriptome sequencing. Data from control (An) and confrontation groups (An vs. Ba, An vs. Bs, An vs. Tr) are listed
Sample name	Total raw reads (million)	Total clean reads (million)	Clean read ratio (%)	Total mapping genome ratio (%)
An1	36.72	34.3	93.4096	65.32
An2	24.44	23.44	95.9083	73.16
An3	43.32	40.45	93.3749	69.57
An vs. Ba1	21.58	20.17	93.4662	70.83
An vs. Ba2	34.11	32.92	96.5113	70.54
An vs. Ba3	24.02	22.29	92.7977	69.39
An vs. Bs1	27.5	27.4	99.6364	87.14
An vs. Bs2	27.2	27.2	100	88.27
An vs. Bs3	28	28	100	92.08
An vs. Tr1	36.29	36.28	99.9724	81.3
An vs. Tr2	47.87	47.85	99.9582	82.88
An vs. Tr3	33.31	33.3	99.97	79.69
Total	384.36	373.6	97.0837	77.5142

## Sheet: Table S3
DEGs of Aspergillus nidulans expressed in confrontation with Bacillus amyloliquefaciens
Gene ID	log2FC	P-adj	Description
ANIA_07990	4.83939	2.93252e-34	Uncharacterized protein.
ANIA_06274	4.61059	1.58308e-36	Short chain dehydrogenase/reductase family (AFU_orthologue AFUA_7G04540); Belongs to the short-chain dehydrogenases/reductases (SDR) family.
ANIA_07960	4.55519	1.05002e-46	Uncharacterized protein.
ANIA_07989	4.07793	3.61451e-24	Phosphatidylserine decarboxylase, putative (AFU_orthologue AFUA_1G16930).
ANIA_06398	3.99123	1.58308e-36	UDP-galactose 4-epimerase, putative (AFU_orthologue AFUA_7G00360).
ANIA_11095	3.98023	3.68747e-19	Methyltransf_33 domain-containing protein.
ANIA_11985	3.9587	4.99832e-33	NA
ANIA_10421	3.87508	1.30783e-37	Lactamase_B domain-containing protein.
ANIA_03512	3.76517	1.78227e-29	Uncharacterized protein.
ANIA_05488	3.71684	3.94156e-39	LEA domain protein (AFU_orthologue AFUA_8G04920).
ANIA_03330	3.63857	1.75142e-38	Uncharacterized protein.
ANIA_08628	3.63598	1.60709e-36	NADP-dependent alcohol dehydrogenase (AFU_orthologue AFUA_6G00510).
ANIA_07959	3.62125	1.20825e-30	DUF1264 domain protein (AFU_orthologue AFUA_5G12830).
ANIA_03334	3.58786	1.76113e-23	Uncharacterized protein.
ANIA_04913	3.56338	1.60303e-20	Phosphoketolase, putative (AFU_orthologue AFUA_3G10760).
ANIA_05015	3.53892	2.69658e-17	Conidiation-specific protein 10 (Eurofung).
ANIA_05938	3.48914	5.19118e-20	CIA30 domain-containing protein.
ANIA_02894	3.43896	4.47516e-23	LEA domain protein (AFU_orthologue AFUA_3G11550).
ANIA_07799	3.411	1.62178e-42	NA
ANIA_08591	3.35635	1.58153e-21	Calcium binding protein Caleosin, putative (AFU_orthologue AFUA_5G13750).
ANIA_06633	3.35164	4.84033e-18	Uncharacterized protein.
ANIA_09002	3.24505	2.94039e-12	Oxidoreductase, short-chain dehydrogenase/reductase family (AFU_orthologue AFUA_2G03620).
ANIA_06963	3.20298	5.86557e-32	Pyr_redox_2 domain-containing protein.
ANIA_08640	3.19325	2.49443e-23	Conidiation protein Con-6, putative (AFU_orthologue AFUA_4G03615).
ANIA_11161	3.12095	1.34478e-19	Phosphatidylserine decarboxylase family protein (AFU_orthologue AFUA_7G01730).
ANIA_06856	3.04801	5.81369e-16	Uncharacterized protein.
ANIA_08621	3.02667	1.83526e-14	MFS multidrug transporter, putative (AFU_orthologue AFUA_3G02780).
ANIA_02817	2.99402	6.56726e-26	Uncharacterized protein.
ANIA_02638	2.98809	1.98837e-13	Phosphotransferase.
ANIA_00691	2.98045	3.98772e-14	Uncharacterized protein.
ANIA_00045	2.97196	1.7154e-14	Solid-state culture expressed protein (Aos23), putative (AFU_orthologue AFUA_5G12590).
ANIA_03725	2.96862	1.11536e-15	NA
ANIA_03679	2.96213	1.88481e-31	Oxidoreductase, short-chain dehydrogenase/reductase family (AFU_orthologue AFUA_4G05870).
ANIA_07992	2.93612	1.22485e-16	Uncharacterized protein.
ANIA_08637	2.93138	1.18787e-09	NA
ANIA_03558	2.88449	3.44205e-10	DUF636 domain protein (AFU_orthologue AFUA_2G14300).
ANIA_06881	2.86441	3.88405e-15	Uncharacterized protein.
ANIA_11314	2.84056	2.69658e-17	Uncharacterized protein.
ANIA_02535	2.83791	1.81874e-19	Uncharacterized protein.
ANIA_08195	2.82574	6.36142e-10	Uncharacterized protein.
ANIA_00400	2.81265	8.72036e-13	Uncharacterized protein.
ANIA_03333	2.81098	8.39484e-43	GFO_IDH_MocA domain-containing protein.
ANIA_10631	2.81023	1.00217e-10	SBDS domain-containing protein.
ANIA_08592	2.79459	1.88517e-14	Uncharacterized protein.
ANIA_08339	2.7779	4.54043e-18	Uncharacterized protein.
ANIA_10025	2.77746	5.64223e-24	Uncharacterized protein.
ANIA_08959	2.75697	5.46331e-13	Benzodiazepine receptor family protein (AFU_orthologue AFUA_3G01430).
ANIA_10628	2.75407	1.06539e-11	SpoC1-C1C protein.
ANIA_09203	2.73923	9.43675e-11	Carboxylic ester hydrolase; Belongs to the tannase family.
ANIA_10678	2.72875	5.34869e-24	Uncharacterized protein.
ANIA_02404	2.65182	5.43875e-13	DUF1295 domain protein (AFU_orthologue AFUA_8G05810).
ANIA_11016	2.64241	8.51015e-11	Malic acid transport protein, putative (AFU_orthologue AFUA_4G09410).
ANIA_03305	2.63497	6.73377e-13	Short chain dehydrogenase/reductase family protein (AFU_orthologue AFUA_5G14310).
ANIA_10233	2.63188	2.14786e-18	NA
ANIA_03724	2.62835	1.05617e-19	Uncharacterized protein.
ANIA_08974	2.62735	7.14328e-10	Uncharacterized protein.
ANIA_10977	2.62654	5.82783e-13	DUF4440 domain-containing protein.
ANIA_04127	2.62251	1.36064e-06	Uncharacterized protein.
ANIA_08540	2.61996	3.11576e-11	NA
ANIA_08018	2.60256	1.51866e-17	Auxin efflux transporter family protein (Eurofung).
ANIA_08639	2.60054	5.58308e-15	Synthase subunit of trehalose-6-phosphate synthase/phosphatase complex (Eurofung).
ANIA_00693	2.59875	1.36359e-13	Uncharacterized protein.
ANIA_05401	2.5863	1.06661e-06	Uncharacterized protein.
ANIA_06792	2.58508	2.3014e-18	Glycerol-3-phosphate dehydrogenase [NAD(+)].
ANIA_06301	2.57959	4.09239e-16	Uncharacterized protein.
ANIA_05056	2.55557	1.21789e-19	Uncharacterized protein.
ANIA_09037	2.54717	1.38503e-11	Periplasmic nitrate reductase, putative (AFU_orthologue AFUA_3G15190).
ANIA_10494	2.54003	2.47022e-17	Uncharacterized protein.
ANIA_11313	2.53504	7.75511e-08	Uncharacterized protein.
ANIA_11938	2.52984	5.81718e-12	NA
ANIA_10626	2.49972	2.06142e-06	ATP synthase subunit alpha; Produces ATP from ADP in the presence of a proton gradient across the membrane.
ANIA_03703	2.4949	1.08441e-14	Uncharacterized protein.
ANIA_06933	2.49122	2.5497e-22	Malic enzyme.
ANIA_10422	2.48594	3.35633e-11	Uncharacterized protein.
ANIA_10499	2.47897	8.1974e-07	NADP(+) coupled glycerol dehydrogenase (Eurofung).
ANIA_08907	2.47005	3.7041e-06	C-4 methyl sterol oxidase, putative (AFU_orthologue AFUA_8G02440); Belongs to the sterol desaturase family.
ANIA_01035	2.4546	9.00852e-07	NA
ANIA_03329	2.44505	3.34571e-11	ABC multidrug transporter (Eurofung); Belongs to the ABC transporter superfamily. ABCG family. PDR (TC 3.A.1.205) subfamily.
ANIA_09285	2.43987	5.39803e-10	Glucose repressible protein Grg1, putative (AFU_orthologue AFUA_5G14210).
ANIA_04299	2.43545	3.56503e-24	Uncharacterized protein.
ANIA_06005	2.42728	2.81773e-10	Uncharacterized protein.
ANIA_07888	2.42272	3.079e-06	Uncharacterized protein.
ANIA_04277	2.42229	1.10583e-07	MFS domain-containing protein; Belongs to the major facilitator superfamily. Sugar transporter (TC 2.A.1.1) family.
ANIA_08641	2.40938	1.12516e-10	Uncharacterized protein.
ANIA_05090	2.40532	1.42738e-10	Uncharacterized protein.
ANIA_02823	2.40343	2.43935e-13	Ion channel, putative (AFU_orthologue AFUA_3G02140).
ANIA_09194	2.39522	1.61908e-07	NmrA domain-containing protein.
ANIA_07850	2.3942	7.24697e-13	Uncharacterized protein.
ANIA_03480	2.37396	1.23246e-18	Uncharacterized protein.
ANIA_01715	2.36605	1.26072e-25	Mannose-6-phosphate isomerase, class I (AFU_orthologue AFUA_4G08410).
ANIA_05086	2.35652	2.87503e-06	NA
ANIA_07558	2.34574	4.20133e-11	Uncharacterized protein.
ANIA_04946	2.34248	3.68831e-13	Conserved serine-rich protein (AFU_orthologue AFUA_3G10410).
ANIA_05088	2.34191	4.58803e-07	Calcium-transporting ATPase; This magnesium-dependent enzyme catalyzes the hydrolysis of ATP coupled with the transport of calcium.
ANIA_00950	2.33857	4.12352e-10	Uncharacterized protein.
ANIA_04940	2.3337	1.00714e-20	Meiotic sister chromatid recombination protein Ish1/Msc1, putative (AFU_orthologue AFUA_3G10480).
ANIA_04646	2.31468	1.81874e-19	Uncharacterized protein.
ANIA_07683	2.31254	5.68522e-12	Non-classical export protein Nce102, putative (AFU_orthologue AFUA_2G01590).
ANIA_07826	2.30828	5.23174e-13	Magnesium transporter.
ANIA_05004	2.30785	3.22708e-18	Uncharacterized protein.
ANIA_11461	2.28799	3.28045e-21	NA
ANIA_08495	2.27983	5.75186e-14	DUF1212 domain membrane protein (AFU_orthologue AFUA_3G01440).
ANIA_01605	2.27407	5.70334e-07	Uncharacterized protein.
ANIA_05553	2.27362	1.79433e-15	Cytochrome P450, putative (Eurofung); Belongs to the cytochrome P450 family.
ANIA_08642	2.25634	4.76145e-07	NAD binding Rossmann fold oxidoreductase, putative (AFU_orthologue AFUA_8G04870).
ANIA_06862	2.23322	1.56414e-06	Uncharacterized protein.
ANIA_02470	2.22191	2.63207e-14	Alcohol dehydrogenase, putative (AFU_orthologue AFUA_5G03930).
ANIA_07851	2.21938	7.39719e-07	Uncharacterized protein.
ANIA_01031	2.21243	8.18647e-06	NA
ANIA_06961	2.21212	1.56414e-06	NRPS-like enzyme, putative (JCVI).
ANIA_05480	2.19023	3.56573e-13	RNA binding protein, putative (AFU_orthologue AFUA_6G13330).
ANIA_05207	2.18755	1.33243e-19	Uncharacterized protein.
ANIA_04914	2.18596	9.80713e-11	NA
ANIA_01030	2.18372	1.20512e-05	Oxidoreductase, zinc-binding dehydrogenase family superfamily (AFU_orthologue AFUA_4G11710).
ANIA_04170	2.17578	1.30558e-12	NA
ANIA_01826	2.15891	0.000145253	Metallo-beta-lactamase domain protein, putative (AFU_orthologue AFUA_7G00340).
ANIA_11151	2.15638	3.37238e-06	N2227 domain-containing protein.
ANIA_05324	2.15234	6.56854e-08	Uncharacterized protein.
ANIA_05409	2.1262	1.1906e-13	Epimerase domain-containing protein.
ANIA_09299	2.11933	6.75803e-06	Glutathione transferase (Eurofung); Belongs to the GST superfamily.
ANIA_10197	2.10295	3.37852e-17	Sulfonate biosynthesis enzyme, putative (AFU_orthologue AFUA_8G04550).
ANIA_12198	2.10124	3.22708e-18	NA
ANIA_01029	2.09749	1.34369e-07	NA
ANIA_10699	2.09594	1.40282e-08	IQ calmodulin-binding motif protein (AFU_orthologue AFUA_2G13615).
ANIA_01032	2.07706	8.26715e-05	NA
ANIA_03024	2.06738	7.76778e-14	Uncharacterized protein.
ANIA_00635	2.05794	3.65369e-05	Uncharacterized protein.
ANIA_11039	2.04871	1.10362e-23	GFA domain-containing protein.
ANIA_02707	2.04486	4.75658e-08	MFS domain-containing protein.
ANIA_03331	2.02337	1.14567e-13	HD domain-containing protein.
ANIA_01034	2.01896	0.000124456	NA
ANIA_10507	2.01177	0.000580778	Heat shock protein Hsp20/Hsp26, putative (AFU_orthologue AFUA_5G10270); Belongs to the small heat shock protein (HSP20) family.
ANIA_08975	2.0091	1.8969e-07	Glutamine amidotransferase type-1 domain-containing protein.
ANIA_09123	2.0034	7.35033e-13	Uncharacterized protein.
ANIA_01036	1.99669	0.000155144	NA
ANIA_03627	1.98586	6.7316e-09	Uncharacterized protein.
ANIA_01033	1.97938	0.000203744	NA
ANIA_08587	1.95824	3.42344e-07	FMN dependent dehydrogenase, putative (AFU_orthologue AFUA_1G00500).
ANIA_04888	1.95803	1.41138e-10	NA
ANIA_00403	1.95732	0.000145253	Pyridine nucleotide-disulphide oxidoreductase AMID-like, putative (AFU_orthologue AFUA_1G17180).
ANIA_08714	1.94263	5.95289e-11	Uncharacterized protein.
ANIA_05338	1.90674	1.32755e-08	Flavin-binding monooxygenase-like protein (AFU_orthologue AFUA_6G14280).
ANIA_07215	1.90301	0.000275755	Uncharacterized protein.
ANIA_07521	1.87462	1.9707e-05	Carboxylesterase, putative (AFU_orthologue AFUA_3G09230).
ANIA_02221	1.86323	5.45304e-05	Uncharacterized protein.
ANIA_01607	1.8596	1.26303e-09	UDP-glucose,sterol transferase, putative (AFU_orthologue AFUA_8G06750).
ANIA_02286	1.85876	0.000970703	NA
ANIA_09180	1.8584	3.06768e-08	Transket_pyr domain-containing protein.
ANIA_08930	1.85799	4.94009e-05	Putative Zn(II)2Cys6 transcription factor (Eurofung).
ANIA_05846	1.85048	0.000735321	FAD binding oxidoreductase, putative (AFU_orthologue AFUA_4G14630); Belongs to the oxygen-dependent FAD-linked oxidoreductase family.
ANIA_09038	1.84003	0.000184204	Molybdopterin molybdenumtransferase; Catalyzes two steps in the biosynthesis of the molybdenum cofactor. In the first step, molybdopterin is adenylated. Subsequently, molybdate is inserted into adenylated molybdopterin and AMP is released.
ANIA_10629	1.83604	0.000934393	FA_desaturase domain-containing protein.
ANIA_12192	1.81295	2.07075e-05	NA
ANIA_08328	1.79948	0.000133741	Uncharacterized protein.
ANIA_06796	1.78564	2.85637e-10	ThiJ/PfpI family protein (AFU_orthologue AFUA_5G01430).
ANIA_00732	1.78393	2.53317e-12	MFS domain-containing protein.
ANIA_01734	1.77989	3.50294e-10	3-dehydroshikimate dehydratase, putative (AFU_orthologue AFUA_6G08740).
ANIA_10759	1.77613	4.59249e-06	Uncharacterized protein.
ANIA_07170	1.77474	0.000375135	Putative bHLH transcription factor (Eurofung).
ANIA_05332	1.76928	4.70225e-09	AraC-like ligand binding domain protein, putative (AFU_orthologue AFUA_6G14370).
ANIA_02640	1.76869	8.12794e-10	Uncharacterized protein.
ANIA_02653	1.76102	6.59901e-10	Salicylate hydroxylase, putative (AFU_orthologue AFUA_1G12410).
ANIA_03680	1.74572	1.23875e-11	Uncharacterized protein.
ANIA_10368	1.73319	6.08252e-08	DUF636 domain protein (AFU_orthologue AFUA_6G11530).
ANIA_00421	1.73192	8.33442e-06	NA
ANIA_07186	1.73017	4.86745e-06	Uncharacterized protein.
ANIA_10847	1.72668	3.21307e-10	DUF5353 domain-containing protein.
ANIA_02792	1.72426	0.00193535	Uncharacterized protein.
ANIA_06962	1.71993	0.000292024	Condensation domain-containing protein.
ANIA_04636	1.71827	4.09239e-16	Uncharacterized protein.
ANIA_03200	1.71689	3.16189e-06	Uncharacterized protein.
ANIA_12102	1.71601	5.56926e-08	NA
ANIA_07378	1.71217	0.00216587	Uncharacterized protein.
ANIA_04256	1.66659	0.000385086	Lipase, putative (AFU_orthologue AFUA_7G04020).
ANIA_12085	1.66116	3.2285e-08	NA
ANIA_08399	1.65611	0.00212532	Calcium-transporting ATPase; This magnesium-dependent enzyme catalyzes the hydrolysis of ATP coupled with the transport of calcium.
ANIA_05339	1.65546	5.97732e-08	Uncharacterized protein.
ANIA_06869	1.65127	0.000752855	Putative agmatinase (Eurofung); Belongs to the arginase family.
ANIA_05942	1.64707	1.33124e-10	Uncharacterized protein.
ANIA_09310	1.64425	0.00701067	Uncharacterized protein.
ANIA_00395	1.62903	0.00180072	Inorganic pyrophosphatase (Eurofung).
ANIA_08962	1.62316	0.00124679	Sodium ion/proton exchanger, putative (Eurofung).
ANIA_08449	1.62261	0.00745634	Nitrate reductase, putative (AFU_orthologue AFUA_5G10420).
ANIA_08627	1.62016	0.000735321	Uncharacterized protein.
ANIA_06642	1.61906	3.37336e-05	Sodium ion P-type ATPase (Eurofung); Belongs to the cation transport ATPase (P-type) (TC 3.A.3) family.
ANIA_03361	1.61656	9.05919e-07	NA
ANIA_00467	1.61437	1.6619e-07	Uncharacterized protein.
ANIA_00758	1.60576	0.000291428	Uncharacterized protein.
ANIA_05021	1.60438	6.71057e-07	Trehalose synthase (Ccg-9), putative (AFU_orthologue AFUA_3G12100).
ANIA_01269	1.60128	1.64476e-07	Mitochondrial carrier protein, putative (AFU_orthologue AFUA_1G09980); Belongs to the mitochondrial carrier (TC 2.A.29) family.
ANIA_01651	1.60045	0.00102763	Uncharacterized protein.
ANIA_04135	1.58724	1.32407e-05	Acyl-CoA desaturase; Stearyl-CoA desaturase that utilizes O(2) and electrons from reduced cytochrome b5 to introduce the first double bond into saturated fatty acyl-CoA substrates.
ANIA_10260	1.58529	1.34532e-08	Uncharacterized protein.
ANIA_03495	1.58453	6.44636e-06	NA
ANIA_01754	1.57951	1.70889e-07	Uncharacterized protein.
ANIA_08638	1.57827	0.00883466	HHE domain protein (AFU_orthologue AFUA_4G00730).
ANIA_00404	1.57791	4.25148e-05	AtrH.
ANIA_11185	1.57665	1.61801e-07	Putative Zn(II)2Cys6 transcription factor (Eurofung).
ANIA_09373	1.57436	0.000155144	Putative Zn(II)2Cys6 transcription factor (Eurofung).
ANIA_07153	1.56858	0.000618524	FAD-binding PCMH-type domain-containing protein; Belongs to the oxygen-dependent FAD-linked oxidoreductase family.
ANIA_08251	1.56198	8.05886e-09	BZIP domain-containing protein.
ANIA_02818	1.5585	3.58096e-05	Uncharacterized protein.
ANIA_03872	1.55703	8.17546e-08	Uncharacterized protein.
ANIA_08058	1.55546	3.13381e-09	Sulfite oxidase, putative (AFU_orthologue AFUA_5G02190).
ANIA_07293	1.54824	2.61144e-08	Sacchrp_dh_NADP domain-containing protein.
ANIA_00422	1.5412	0.00388025	NA
ANIA_03485	1.53482	0.0108039	Uncharacterized protein.
ANIA_11337	1.53324	0.0140656	Uncharacterized protein.
ANIA_07139	1.51881	3.1883e-06	Dienelactone hydrolase (AFU_orthologue AFUA_4G03730).
ANIA_08060	1.51493	0.000735321	Oxidoreductase CipA-like, putative (AFU_orthologue AFUA_1G01630).
ANIA_04911	1.51066	8.02337e-08	Uncharacterized protein.
ANIA_06634	1.50713	0.000582275	Uncharacterized protein.
ANIA_05017	1.50688	2.19138e-06	Uncharacterized protein.
ANIA_01670	1.50295	0.000767899	GPI anchored cell wall protein, putative (AFU_orthologue AFUA_4G08960).
ANIA_08636	1.49666	0.000351036	Putative Zn(II)2Cys6 transcription factor (Eurofung).
ANIA_10518	1.48925	2.40851e-06	Pathogenesis associated protein Cap20, putative (AFU_orthologue AFUA_1G06350).
ANIA_07357	1.48265	0.000108707	Uncharacterized protein.
ANIA_01020	1.48238	1.36305e-07	Cupin_2 domain-containing protein.
ANIA_01434	1.47756	0.00040359	rRNA maturation protein (Nop14), putative (AFU_orthologue AFUA_8G04220).
ANIA_04722	1.47441	0.00104268	Uncharacterized protein.
ANIA_02815	1.47305	1.00714e-20	NA
ANIA_05624	1.47118	9.21941e-05	C2 domain protein (AFU_orthologue AFUA_4G11110).
ANIA_11001	1.46877	5.93398e-09	AI-BP family protein (AFU_orthologue AFUA_5G08360).
ANIA_03143	1.46785	2.95268e-08	DUF1212 domain membrane protein Prm10, putative (AFU_orthologue AFUA_3G13940).
ANIA_05082	1.46528	1.95292e-10	Miscellaneous Zn(II)2Cys6 transcription factor (Eurofung); Tubulin is the major constituent of microtubules. It binds two moles of GTP, one at an exchangeable site on the beta chain and one at a non-exchangeable site on the alpha chain.
ANIA_00468	1.46177	2.36844e-06	Uncharacterized protein.
ANIA_00768	1.45146	3.51588e-06	Fasciclin domain family protein (AFU_orthologue AFUA_1G14300).
ANIA_08527	1.44709	0.00300705	ThiJ/PfpI family protein (AFU_orthologue AFUA_5G14240).
ANIA_01625	1.43934	2.05368e-07	Uncharacterized protein.
ANIA_08526	1.43834	0.00892416	Uncharacterized protein.
ANIA_05217	1.43806	6.99059e-06	Primary component of eisosomes (Eurofung).
ANIA_03494	1.43605	0.00337617	NA
ANIA_06635	1.42837	0.000660221	NA
ANIA_12206	1.4238	1.12346e-07	NA
ANIA_08989	1.42349	0.00361576	Glyoxalase family protein (AFU_orthologue AFUA_5G14830).
ANIA_07323	1.42279	0.00485816	Uncharacterized protein.
ANIA_11766	1.4224	7.58314e-08	NA
ANIA_10305	1.41889	1.36042e-06	Vacuolar ATP synthase 16 kDa proteolipid subunit, putative (AFU_orthologue AFUA_3G12370); Belongs to the V-ATPase proteolipid subunit family.
ANIA_06265	1.41702	2.49075e-05	Small nucleolar ribonucleoprotein complex subunit, putative (AFU_orthologue AFUA_2G12890).
ANIA_01421	1.41609	0.000643854	Uncharacterized protein.
ANIA_03963	1.41428	0.000136329	Thioredoxin reductase GliT (AFU_orthologue AFUA_6G09740).
ANIA_03952	1.40701	4.14396e-07	ABC multidrug transporter (Eurofung); Belongs to the ABC transporter superfamily. ABCG family. PDR (TC 3.A.1.205) subfamily.
ANIA_11931	1.40385	0.00324596	NA
ANIA_11495	1.40341	0.0078784	Uncharacterized protein.
ANIA_04456	1.40085	0.000337848	Small nucleolar ribonucleoprotein complex subunit, putative (AFU_orthologue AFUA_4G07500).
ANIA_07345	1.39716	0.000187412	NA
ANIA_01008	1.39473	0.0101658	NA
ANIA_07390	1.39442	0.00530282	MFS domain-containing protein.
ANIA_06813	1.39401	0.0211802	Uncharacterized protein.
ANIA_08463	1.39075	0.00479442	Uncharacterized protein; Belongs to the short-chain dehydrogenases/reductases (SDR) family.
ANIA_03161	1.38759	2.39034e-09	Hypothetical protein.
ANIA_07138	1.38748	2.51902e-06	Hypothetical amino acid transporter (Eurofung).
ANIA_04138	1.38699	0.00433447	Uncharacterized protein.
ANIA_02398	1.38203	0.000310248	O-methyltransferase (AFU_orthologue AFUA_2G17820).
ANIA_02425	1.37671	2.77745e-05	Protein phosphatase regulatory subunit Gac1, putative (AFU_orthologue AFUA_2G13850).
ANIA_10303	1.37167	5.78315e-06	Mitochondrial carrier protein, putative (AFU_orthologue AFUA_2G13870); Belongs to the mitochondrial carrier (TC 2.A.29) family.
ANIA_08029	1.3681	0.000339991	Potassium transport protein; Belongs to the TrkH potassium transport family.
ANIA_01677	1.36532	0.00376699	Short chain dehydrogenase, putative (AFU_orthologue AFUA_4G08710).
ANIA_04988	1.3627	0.00025145	AMPK1_CBM domain-containing protein.
ANIA_01547	1.35718	8.55991e-05	AcetylCoA_hyd_C domain-containing protein.
ANIA_05791	1.3558	3.79749e-07	NA
ANIA_11064	1.35437	0.000393007	Putative alpha 1,3 glucanase, GH71 family (Eurofung).
ANIA_10272	1.35169	1.67131e-07	Uncharacterized protein.
ANIA_08101	1.35154	0.00980405	BZIP domain-containing protein.
ANIA_05489	1.34652	5.78893e-08	Uncharacterized protein.
ANIA_12426	1.34417	1.02605e-05	NA
ANIA_06871	1.34367	0.0356648	MFS transporter, putative (AFU_orthologue AFUA_5G13160).
ANIA_10174	1.34174	2.52937e-12	Uncharacterized protein.
ANIA_10782	1.33992	3.24896e-05	Mitochondrial phosphate transporter Pic2, putative (AFU_orthologue AFUA_2G12080); Belongs to the mitochondrial carrier (TC 2.A.29) family.
ANIA_01825	1.33168	0.0226952	Uncharacterized protein.
ANIA_01072	1.33078	0.000785381	Uncharacterized protein.
ANIA_00566	1.32995	3.37238e-06	Integral membrane channel protein, putative (AFU_orthologue AFUA_6G11300).
ANIA_02891	1.32945	4.82859e-05	Uncharacterized protein.
ANIA_07110	1.3269	0.000233136	Uncharacterized protein.
ANIA_12086	1.32389	0.00644603	NA
ANIA_04369	1.32357	0.000428341	Ras guanine-nucleotide exchange protein, putative (AFU_orthologue AFUA_4G06570).
ANIA_07112	1.32314	0.00837714	MFS drug transporter, putative (AFU_orthologue AFUA_4G03920).
ANIA_08607	1.31697	0.0107149	Uncharacterized protein.
ANIA_01666	1.31232	0.00361576	Nucleolar GTP-binding protein 2; GTPase that associates with pre-60S ribosomal subunits in the nucleolus and is required for their nuclear export and maturation. Belongs to the TRAFAC class YlqF/YawG GTPase family. NOG2 subfamily.
ANIA_00336	1.30818	0.0423207	Uncharacterized protein.
ANIA_10656	1.30566	0.0416597	Uncharacterized protein.
ANIA_05083	1.3023	0.0231751	V-type proton ATPase subunit a; Essential component of the vacuolar proton pump (V-ATPase), a multimeric enzyme that catalyzes the translocation of protons across the membranes. Required for assembly and activity of the V-ATPase.
ANIA_10371	1.29902	1.01198e-06	Uncharacterized protein.
ANIA_10533	1.29369	1.22723e-07	Large subunit of trehalose 6-phosphate synthase (Eurofung).
ANIA_03523	1.28999	0.00333943	Lactamase_B domain-containing protein.
ANIA_00583	1.28835	0.00134459	NA
ANIA_00294	1.28049	0.000118744	Mitochondrial integral membrane protein (AFU_orthologue AFUA_1G03090).
ANIA_05269	1.27952	0.0489757	Uncharacterized protein; Belongs to the mitochondrial carrier (TC 2.A.29) family.
ANIA_07011	1.27927	1.56031e-06	Copper resistance protein Crd2, putative (AFU_orthologue AFUA_4G04318).
ANIA_01278	1.27909	2.97487e-07	Uncharacterized protein.
ANIA_03850	1.27831	0.0148641	Uncharacterized protein.
ANIA_07950	1.2778	4.70281e-06	NA
ANIA_06612	1.27766	0.00655158	Protein MAK16; Belongs to the MAK16 family.
ANIA_08278	1.27586	0.000203622	MARVEL domain-containing protein.
ANIA_07470	1.27528	0.000278984	Dienelactone hydrolase (AFU_orthologue AFUA_2G05810).
ANIA_06731	1.27486	4.7593e-09	Acyl-CoA desaturase; Stearyl-CoA desaturase that utilizes O(2) and electrons from reduced cytochrome b5 to introduce the first double bond into saturated fatty acyl-CoA substrates.
ANIA_07416	1.27269	1.58227e-05	Uncharacterized protein.
ANIA_03358	1.27222	0.00205008	NA
ANIA_02864	1.26978	0.00422442	MFS domain-containing protein.
ANIA_02013	1.26959	8.78253e-05	NAD binding Rossmann fold oxidoreductase, putative (AFU_orthologue AFUA_4G10190).
ANIA_04903	1.26767	0.00242985	NA
ANIA_08365	1.2664	0.00590969	MFS siderochrome iron transporter MirB (AFU_orthologue AFUA_3G03640).
ANIA_03396	1.26348	1.75774e-05	NA
ANIA_03975	1.25649	0.010773	Uncharacterized protein.
ANIA_01000	1.25191	0.00206148	Uncharacterized protein.
ANIA_04177	1.25023	3.13209e-05	NAD dependent epimerase/dehydratase family protein (AFU_orthologue AFUA_8G00600).
ANIA_08360	1.24519	0.0423263	Nitroreductase domain-containing protein.
ANIA_04615	1.24474	0.00353861	Actin cortical patch protein Sur7, putative (AFU_orthologue AFUA_2G02310).
ANIA_07526	1.24385	0.00339426	NA
ANIA_09163	1.24202	0.010595	Uncharacterized protein.
ANIA_07517	1.24106	0.0010746	HypA-like protein, putative (AFU_orthologue AFUA_5G03330).
ANIA_02472	1.23866	0.0241304	Protein phosphatase, putative (AFU_orthologue AFUA_5G13740).
ANIA_07945	1.23632	0.00657275	Histidine kinase G2.
ANIA_07463	1.23311	4.05794e-07	Ammonium transporter.
ANIA_05775	1.23275	0.000690183	Putative Zn(II)2Cys6 transcription factor (Eurofung).
ANIA_08741	1.22953	1.70825e-05	C2H2 finger domain protein, putative (AFU_orthologue AFUA_6G02690).
ANIA_02488	1.22608	0.000171642	MARVEL domain-containing protein.
ANIA_11140	1.22273	1.50157e-05	NA
ANIA_01549	1.22063	0.028969	Uncharacterized protein.
ANIA_05478	1.21954	0.00180072	Cytochrome P450, putative (Eurofung); Belongs to the cytochrome P450 family.
ANIA_03688	1.21774	0.000423558	NA
ANIA_07588	1.21742	8.70015e-06	Ribulose-phosphate 3-epimerase; Belongs to the ribulose-phosphate 3-epimerase family.
ANIA_02042	1.21736	8.04987e-12	FAD binding domain protein (AFU_orthologue AFUA_4G10100).
ANIA_07322	1.21341	0.0132575	GPI anchored protein, putative (AFU_orthologue AFUA_6G02800).
ANIA_02177	1.2124	0.0175969	Short chain dehydrogenase/oxidoreductase, putative (AFU_orthologue AFUA_2G15740).
ANIA_10820	1.21081	0.0265899	Uncharacterized protein.
ANIA_11011	1.20893	0.000785307	Phosphate transporter; Sodium-phosphate symporter which plays a fundamental housekeeping role in phosphate transport. Belongs to the inorganic phosphate transporter (PiT) (TC 2.A.20) family.
ANIA_02515	1.20504	2.39683e-09	Aldo-keto reductase (AKR), putative (AFU_orthologue AFUA_3G14270).
ANIA_06585	1.20487	0.00492796	DEAH-box RNA helicase (Dhr1), putative (AFU_orthologue AFUA_6G04330).
ANIA_11456	1.20333	0.0261601	Uncharacterized protein.
ANIA_02555	1.19942	0.0203618	Carboxypeptidase; Belongs to the peptidase S10 family.
ANIA_03873	1.19651	0.0109409	Zinc-containing alcohol dehydrogenase, putative (AFU_orthologue AFUA_4G08240).
ANIA_06171	1.19165	0.000934393	U3 small nucleolar ribonucleoprotein subunit (Imp3), putative (AFU_orthologue AFUA_2G08320).
ANIA_04154	1.19019	0.00124679	Putative phospholipase.
ANIA_01243	1.1871	0.00118925	MFS multidrug transporter, putative (AFU_orthologue AFUA_1G10370).
ANIA_04674	1.18596	5.56926e-08	ER membrane protein Wsc4, putative (AFU_orthologue AFUA_5G09020).
ANIA_11145	1.17819	0.00359005	NA
ANIA_05621	1.17124	6.55767e-08	Uncharacterized protein.
ANIA_00190	1.17056	0.00130366	tRNA-splicing endonuclease subunit Sen34; Constitutes one of the two catalytic subunit of the tRNA- splicing endonuclease complex, a complex responsible for identification and cleavage of the splice sites in pre-tRNA. It cleaves pre-tRNA at the 5'- and 3'
ANIA_03314	1.16879	0.00562341	GFA domain-containing protein.
ANIA_04330	1.16665	0.0109297	Ribosome biogenesis (Nop4), putative (AFU_orthologue AFUA_4G06250).
ANIA_07949	1.16539	0.000393007	Uncharacterized protein.
ANIA_01396	1.16255	0.00932951	Glycerol-3-phosphate dehydrogenase; Belongs to the FAD-dependent glycerol-3-phosphate dehydrogenase family.
ANIA_00609	1.16041	0.00595121	Acyl CoA synthetase (Eurofung).
ANIA_07892	1.15618	0.0143602	SHSP domain-containing protein; Belongs to the small heat shock protein (HSP20) family.
ANIA_02822	1.1555	0.0123939	MIP aquaporin (Eurofung); Belongs to the MIP/aquaporin (TC 1.A.8) family.
ANIA_00475	1.15164	0.00382627	Small nucleolar ribonucleoprotein complex subunit Utp14, putatrive (AFU_orthologue AFUA_1G04240).
ANIA_06334	1.151	0.0224504	Ribosome biogenesis protein (Bms1), putative (AFU_orthologue AFUA_2G13570).
ANIA_09340	1.15066	0.00102855	NA
ANIA_03176	1.14905	0.0165216	NA
ANIA_00204	1.14891	0.000785307	NA
ANIA_04226	1.1489	0.00415083	Small nucleolar ribonucleoprotein complex subunit (SOF1), putative (AFU_orthologue AFUA_1G06290).
ANIA_06374	1.14889	0.000450577	NA
ANIA_00461	1.14818	0.0253957	Ribosome assembly and transport protein Srp40, putative (AFU_orthologue AFUA_1G04370).
ANIA_05563	1.14686	0.000226694	Aldo_ket_red domain-containing protein.
ANIA_08183	1.14435	0.00492796	Small nucleolar ribonucleoprotein complex subunit (Pwp2), putative (AFU_orthologue AFUA_5G03090).
ANIA_00092	1.14183	0.00397326	NA
ANIA_00694	1.14096	0.0299905	Uncharacterized protein.
ANIA_11121	1.14014	0.00822895	Uncharacterized protein.
ANIA_08988	1.14	0.0332679	Uncharacterized protein.
ANIA_07033	1.13752	5.78315e-06	Uncharacterized protein.
ANIA_00858	1.13574	5.10159e-06	Heat shock protein (Eurofung); Belongs to the ClpA/ClpB family.
ANIA_07590	1.13459	9.21941e-05	Uncharacterized protein.
ANIA_01800	1.13295	6.31726e-07	NA
ANIA_00796	1.12825	0.00365248	U3 small nucleolar RNA-associated protein 11; Involved in nucleolar processing of pre-18S ribosomal RNA.
ANIA_04094	1.12182	1.22945e-06	C-14 sterol reductase (AFU_orthologue AFUA_1G03150).
ANIA_11069	1.12036	1.12346e-07	Alkaline phosphatase family protein (AFU_orthologue AFUA_5G03860).
ANIA_05659	1.11851	0.0027658	C2H2 finger domain protein, putative (AFU_orthologue AFUA_4G13600).
ANIA_00805	1.11771	0.00145644	Uncharacterized protein.
ANIA_09401	1.11563	1.9906e-06	Mitochondrial enoyl reductase, putative (AFU_orthologue AFUA_3G04150).
ANIA_02077	1.11375	0.00917584	WD repeat protein (AFU_orthologue AFUA_2G04780).
ANIA_01367	1.1132	0.0043214	NA
ANIA_00610	1.10934	0.0207892	VIC potassium ion channel, beta subunit (Eurofung).
ANIA_08458	1.10868	0.014639	Uncharacterized protein.
ANIA_08330	1.10788	4.84966e-07	Alcohol dehydrogenase, zinc-containing, putative (AFU_orthologue AFUA_5G10220).
ANIA_05694	1.10645	0.00279988	Topoisomerase family protein TRF4, putative (AFU_orthologue AFUA_7G04130).
ANIA_00312	1.10488	0.000547907	RNA polymerase I-specific transcription initiation factor RRN3.
ANIA_02375	1.10038	0.0169337	Putative Zn(II)2Cys6 transcription factor (Eurofung).
ANIA_11773	1.09982	0.00430191	NA
ANIA_10250	1.09834	0.0121061	MCU domain-containing protein.
ANIA_06820	1.09796	0.0467319	Sensor histidine kinase/response regulator, putative (AFU_orthologue AFUA_4G00660).
ANIA_02861	1.09746	0.0106963	F-box and WD40 domain protein, putative (AFU_orthologue AFUA_3G11870).
ANIA_03079	1.09561	0.00860532	NA
ANIA_06491	1.09442	0.000203622	Nucleolus protein required for cell viability, putative (AFU_orthologue AFUA_6G05310).
ANIA_12409	1.09314	0.00719549	NA
ANIA_01474	1.0909	0.00377737	RNA-3'-phosphate cyclase family protein (AFU_orthologue AFUA_8G04640).
ANIA_00314	1.08952	0.00800845	AA_TRNA_LIGASE_II domain-containing protein.
ANIA_05871	1.08273	0.00297059	Ribosomal RNA-processing protein 8; S-adenosyl-L-methionine-dependent methyltransferase that specifically methylates the N(1) position of adenine in helix 25.1 in 25S rRNA. Required both for ribosomal 40S and 60S subunits biogenesis. Required for efficien
ANIA_00346	1.08106	0.000436548	Mitochondrial carrier protein (Rim2), putative (AFU_orthologue AFUA_3G06950); Belongs to the mitochondrial carrier (TC 2.A.29) family.
ANIA_06941	1.07771	0.00143166	Integral membrane protein (AFU_orthologue AFUA_3G03520).
ANIA_04065	1.07687	0.0154243	Ribosome biogenesis protein Kri1 (AFU_orthologue AFUA_1G05410).
ANIA_00709	1.07679	0.00904141	Uncharacterized protein.
ANIA_05605	1.07537	0.000152211	NA
ANIA_01438	1.0746	0.000284128	C2H2 finger domain protein, putative (AFU_orthologue AFUA_8G04290).
ANIA_02793	1.0741	0.042448	3-isopropylmalate dehydrogenase; Catalyzes the oxidation of 3-carboxy-2-hydroxy-4- methylpentanoate (3-isopropylmalate) to 3-carboxy-4-methyl-2- oxopentanoate. The product decarboxylates to 4-methyl-2 oxopentanoate.
ANIA_03747	1.0723	4.82995e-09	Geranylgeranyl transferase type-2 subunit beta; Catalyzes the transfer of a geranylgeranyl moiety from geranylgeranyl diphosphate to both cysteines of proteins with the C- terminal sequence -XXCC, -XCXC and -CCXX.
ANIA_02669	1.07214	0.0244131	Uncharacterized protein.
ANIA_01017	1.06876	3.91218e-06	NA
ANIA_08601	1.06607	0.022047	Uncharacterized protein.
ANIA_06561	1.06542	0.0097988	NA
ANIA_04180	1.06392	0.0142721	MFS transporter, putative (AFU_orthologue AFUA_2G08230).
ANIA_06050	1.06222	0.00425792	Uncharacterized protein.
ANIA_01608	1.05987	0.00977391	Uncharacterized protein.
ANIA_20007	1.05916	0.0475807	NA
ANIA_05556	1.05715	0.0159444	Uncharacterized protein; Belongs to the short-chain dehydrogenases/reductases (SDR) family.
ANIA_07458	1.05649	0.0224905	Small nucleolar ribonucleoprotein complex subunit, putative (AFU_orthologue AFUA_2G05930).
ANIA_02880	1.05439	2.71957e-06	DUF221 domain protein, putative (AFU_orthologue AFUA_3G11660).
ANIA_07102	1.05205	1.56414e-06	Uncharacterized protein.
ANIA_01200	1.05066	0.0133754	Putative CCAAT-box-binding transcription factor (Eurofung).
ANIA_04232	1.04971	0.00231419	Ribosome biogenesis protein Ssf2, putative (AFU_orthologue AFUA_1G06230).
ANIA_08523	1.0494	0.00216413	Uncharacterized protein.
ANIA_06653	1.04649	0.00485395	NA
ANIA_01612	1.04279	0.0104349	Phosphate transporter (AFU_orthologue AFUA_4G09210).
ANIA_05523	1.04275	1.75502e-07	NA
ANIA_11162	1.04145	0.00111707	WD repeat protein (AFU_orthologue AFUA_7G02610).
ANIA_04691	1.04018	0.0274816	D-arabinitol dehydrogenase.
ANIA_01983	1.03889	0.0381434	Small nucleolar ribonucleoprotein complex component (Utp5), putative (AFU_orthologue AFUA_4G10550).
ANIA_00981	1.03858	0.00343115	Elongation of fatty acids protein.
ANIA_05317	1.03713	0.0020832	NmrA-like family protein (AFU_orthologue AFUA_6G00280).
ANIA_06085	1.03628	0.0111973	ATP-dependent RNA helicase (Hrh1), putative (AFU_orthologue AFUA_2G09230).
ANIA_03490	1.03607	0.00333318	NA
ANIA_05079	1.03394	1.16371e-05	Uncharacterized protein.
ANIA_11783	1.03216	0.0390395	NA
ANIA_07211	1.03174	0.00705554	Cholestenol delta-isomerase, putative (AFU_orthologue AFUA_3G00810).
ANIA_07343	1.0289	0.000667175	Putative Zn(II)2Cys6 transcription factor (Eurofung).
ANIA_07166	1.02848	0.0159444	GPI anchored protein, putative (AFU_orthologue AFUA_4G03360).
ANIA_11705	1.02785	9.21941e-05	NA
ANIA_03179	1.02487	0.000785381	Uncharacterized protein.
ANIA_08834	1.02252	0.00505972	RNA processing factor 1 (AFU_orthologue AFUA_5G05930).
ANIA_03160	1.0164	0.0136205	Uncharacterized protein.
ANIA_01066	1.01617	0.000245019	Mitochondrial hypoxia responsive domain protein (AFU_orthologue AFUA_1G12250).
ANIA_04113	1.01517	0.0466637	Uncharacterized protein.
ANIA_04392	1.01509	0.0319771	Uncharacterized protein.
ANIA_10510	1.00897	1.07106e-06	Uncharacterized protein.
ANIA_03763	1.0062	9.21941e-05	Siderochrome-iron transporter, putative (AFU_orthologue AFUA_7G04730).
ANIA_03441	1.00391	0.000282869	NA
ANIA_00956	1.00228	0.0151299	Dihydrouridine synthase family protein, putative (AFU_orthologue AFUA_1G16550).
ANIA_00237	1.00226	0.0092719	Ribosome biogenesis protein Urb1, putative (AFU_orthologue AFUA_5G10840).
ANIA_04818	1.00194	0.00343247	Sensor histidine kinase/response regulator, putative (AFU_orthologue AFUA_8G06140).
ANIA_10099	-1.00224	0.0138318	Pyridoxamine phosphate oxidase family protein (AFU_orthologue AFUA_6G11440).
ANIA_06177	-1.00436	0.0146847	Flotillin domain protein (AFU_orthologue AFUA_2G08180); Belongs to the band 7/mec-2 family. Flotillin subfamily.
ANIA_01814	-1.00499	0.00511552	Uncharacterized protein.
ANIA_07315	-1.00746	0.000417728	Succinate-semialdehyde dehydrogenase (Eurofung); Belongs to the aldehyde dehydrogenase family.
ANIA_10003	-1.00829	0.000245019	GTP binding protein (GTPBP1), putative (AFU_orthologue AFUA_5G12580).
ANIA_09321	-1.01057	0.00658013	Uncharacterized protein.
ANIA_07228	-1.01572	0.00355119	Flavin-binding monooxygenase, putative (AFU_orthologue AFUA_2G17490).
ANIA_08083	-1.02161	0.00745634	MFS multidrug transporter, putative (AFU_orthologue AFUA_5G01350).
ANIA_07758	-1.02772	1.71263e-05	Uncharacterized protein.
ANIA_07508	-1.02935	0.00150513	Putative Zn(II)2Cys6 transcription factor (Eurofung).
ANIA_06565	-1.03109	6.25184e-05	Uncharacterized protein.
ANIA_07610	-1.03206	0.00565148	NA
ANIA_05067	-1.0341	0.0168069	MFS sugar transporter, putative (AFU_orthologue AFUA_5G02840); Belongs to the major facilitator superfamily. Sugar transporter (TC 2.A.1.1) family.
ANIA_05053	-1.03529	0.0043179	N-acetyltransferase domain-containing protein.
ANIA_02837	-1.03635	0.0382368	F-box domain protein (AFU_orthologue AFUA_4G00200).
ANIA_07162	-1.03823	0.00216587	Flavin_Reduct domain-containing protein.
ANIA_09371	-1.04181	9.22657e-06	Uncharacterized protein.
ANIA_06168	-1.04203	4.7593e-09	Malic enzyme.
ANIA_10274	-1.04541	0.0037763	Exo-polygalacturonase, putative (AFU_orthologue AFUA_7G06410); Belongs to the glycosyl hydrolase 28 family.
ANIA_00743	-1.04763	0.00156138	Glucosamine 6-phosphate N-acetyltransferase; Belongs to the acetyltransferase family. GNA1 subfamily.
ANIA_04687	-1.04763	0.00130685	Non-biotin containing subunit of 3-methylcrotonyl-CoA carboxylase.
ANIA_09073	-1.04982	0.0126506	Uncharacterized protein.
ANIA_00969	-1.0554	0.000270135	GNAT family N-acetyltransferase, putative (AFU_orthologue AFUA_2G01380).
ANIA_08300	-1.061	0.0206818	ANK_REP_REGION domain-containing protein.
ANIA_10910	-1.0627	0.000756238	Putative transcription factor with C2H2 and Zn(2)-Cys(6) DNA binding domain (Eurofung).
ANIA_03916	-1.06336	0.00985575	Glycerol kinase, putative (AFU_orthologue AFUA_6G08470); Belongs to the FGGY kinase family.
ANIA_03717	-1.06479	0.0201267	SAM-dependent methyltransferase (Eurofung).
ANIA_05274	-1.06631	0.00590969	Putative Zn(II)2Cys6 transcription factor (Eurofung).
ANIA_02022	-1.07119	0.0132575	Uncharacterized protein.
ANIA_07774	-1.07154	0.0482336	Integral membrane protein Pth11-like, putative (AFU_orthologue AFUA_7G06620).
ANIA_07190	-1.07396	0.0026929	Putative Zn(II)2Cys6 transcription factor (Eurofung).
ANIA_06804	-1.07535	0.000706647	MFS domain-containing protein; Belongs to the major facilitator superfamily. Sugar transporter (TC 2.A.1.1) family.
ANIA_06469	-1.08447	0.00195764	Uncharacterized protein.
ANIA_00485	-1.0884	7.23679e-05	CRAL/TRIO domain protein (AFU_orthologue AFUA_4G13930).
ANIA_03529	-1.08949	0.0207892	Uncharacterized protein.
ANIA_09115	-1.09015	0.0351354	AP_endonuc_2 domain-containing protein.
ANIA_11582	-1.09395	0.0261601	NA
ANIA_00887	-1.10655	0.00649527	NA
ANIA_05028	-1.1083	0.000120426	Uncharacterized protein.
ANIA_04115	-1.11198	0.0363115	Uncharacterized protein.
ANIA_05650	-1.1161	0.00703348	MFS domain-containing protein.
ANIA_04815	-1.12188	0.0305853	Extracellular serine-rich protein (AFU_orthologue AFUA_6G00670).
ANIA_02018	-1.1231	0.0466364	Alpha-amylase.
ANIA_03667	-1.12796	0.00432864	HMG box protein, putative (JCVI).
ANIA_11777	-1.13088	0.000370838	NA
ANIA_03518	-1.1321	0.000257752	Uncharacterized protein.
ANIA_07204	-1.13613	0.0449035	Bifunctional oelate/linoleic acid delta desaturase (Eurofung).
ANIA_03567	-1.13739	0.0103798	Uncharacterized protein.
ANIA_05945	-1.14086	0.024916	Uncharacterized protein.
ANIA_00902	-1.14797	0.00436987	Putative Zn(II)2Cys6 transcription factor (Eurofung).
ANIA_02682	-1.15562	0.0112739	Hypothetical oxidoreductase (Eurofung).
ANIA_07580	-1.16001	4.82859e-05	C2H2 finger domain protein, putative (AFU_orthologue AFUA_2G15110).
ANIA_03836	-1.16195	0.000593424	MFS domain-containing protein; Belongs to the major facilitator superfamily. Sugar transporter (TC 2.A.1.1) family.
ANIA_02565	-1.16241	0.0253957	SnoaL-like domain-containing protein.
ANIA_08978	-1.17857	0.0143163	NA
ANIA_00726	-1.18795	0.0316169	SUN domain protein (Adg3), putative (AFU_orthologue AFUA_1G13940).
ANIA_02646	-1.18926	0.0317007	Hsp70 family protein (AFU_orthologue AFUA_4G14040).
ANIA_05673	-1.19191	0.000115413	NA
ANIA_04590	-1.19367	0.000144907	MFS monosaccharide transporter, putative (AFU_orthologue AFUA_2G02110); Belongs to the major facilitator superfamily. Sugar transporter (TC 2.A.1.1) family.
ANIA_08102	-1.19371	5.58456e-05	Aspartic-type endopeptidase, putative (AFU_orthologue AFUA_3G01220); Belongs to the peptidase A1 family.
ANIA_04006	-1.19495	0.0439302	GMC oxidoreductase (Eurofung).
ANIA_01580	-1.19928	0.000655083	AAA domain-containing protein.
ANIA_01868	-1.20145	1.30588e-05	Fe-containing alcohol dehydrogenase, putative (AFU_orthologue AFUA_2G04520).
ANIA_00048	-1.20282	3.39949e-05	Uncharacterized protein.
ANIA_06846	-1.20319	0.000807018	Putative Zn(II)2Cys6 transcription factor (Eurofung).
ANIA_12400	-1.21434	2.17398e-08	NA
ANIA_07539	-1.21448	0.0309463	Hydrophobin.
ANIA_02016	-1.2206	0.00089014	Zn(2)-C6 fungal-type domain-containing protein.
ANIA_06786	-1.22745	0.00420549	Endoglucanase, putative (AFU_orthologue AFUA_7G06740).
ANIA_10325	-1.23337	0.0276463	Protein kinase, putative (AFU_orthologue AFUA_7G00740).
ANIA_03614	-1.23745	0.0251626	Uncharacterized protein.
ANIA_10082	-1.23842	0.00227348	Serine/threonine-protein kinase, putative (AFU_orthologue AFUA_6G02242).
ANIA_07952	-1.24002	0.000926286	Uncharacterized protein.
ANIA_03519	-1.24045	0.000594107	Uncharacterized protein.
ANIA_03884	-1.24317	0.0117586	MFS multidrug transporter, putative (AFU_orthologue AFUA_6G03040).
ANIA_05652	-1.25625	0.00337617	Uncharacterized protein.
ANIA_12486	-1.26563	0.0139733	NA
ANIA_03342	-1.26751	0.000363542	TPR_REGION domain-containing protein.
ANIA_06465	-1.27286	0.00157707	Uncharacterized protein.
ANIA_08221	-1.27507	0.0103298	Uncharacterized protein.
ANIA_01713	-1.27538	3.2406e-10	Patatin-like phospholipase domain-containing protein; Lipid hydrolase; Belongs to the PLPL family.
ANIA_07233	-1.27872	0.0408345	Alpha/beta hydrolase, putative (AFU_orthologue AFUA_7G06650).
ANIA_11090	-1.28527	0.0207892	TfdA family taurine dioxygenase, putative (AFU_orthologue AFUA_1G17170).
ANIA_02038	-1.28729	0.0412422	Uncharacterized protein.
ANIA_00489	-1.28821	0.00791712	MFS multidrug transporter, putative (AFU_orthologue AFUA_4G13830).
ANIA_07370	-1.29756	1.75774e-05	Uncharacterized protein.
ANIA_05074	-1.29802	0.00775609	ANK_REP_REGION domain-containing protein.
ANIA_05467	-1.29935	0.0301545	Uncharacterized protein.
ANIA_02397	-1.30382	0.00561007	Uncharacterized protein.
ANIA_04336	-1.30457	0.0273648	L-arabinitol 4-dehydrogenase (AFU_orthologue AFUA_1G11020).
ANIA_03321	-1.33095	0.0382368	Hypothetical aspartyl protease (Eurofung); Belongs to the peptidase A1 family.
ANIA_00510	-1.33441	0.0337558	Uncharacterized protein.
ANIA_02844	-1.33444	0.0367203	Uncharacterized protein.
ANIA_06948	-1.33622	0.0369085	Putative transglycosidase, GH16 family (Eurofung).
ANIA_05305	-1.33826	0.000419058	DUF1680 domain protein (AFU_orthologue AFUA_1G08910).
ANIA_00585	-1.34125	0.0103158	Putative Zn(II)2Cys6 transcription factor (Eurofung).
ANIA_09388	-1.34579	0.0371404	Tyrosinase_Cu-bd domain-containing protein.
ANIA_07214	-1.34586	0.0368523	NADPH-dependent FMN reductase Lot6, putative (AFU_orthologue AFUA_7G06600).
ANIA_08304	-1.35418	0.000609542	ANK_REP_REGION domain-containing protein.
ANIA_02034	-1.35463	0.0276152	SnoaL-like domain-containing protein.
ANIA_02036	-1.35806	0.0181894	Putative Zn(II)2Cys6 transcription factor (Eurofung).
ANIA_10042	-1.35966	0.00145771	Uncharacterized protein.
ANIA_07598	-1.36886	0.00262734	GH131_N domain-containing protein.
ANIA_03615	-1.38149	0.00530282	AAA domain-containing protein.
ANIA_03915	-1.38836	0.00178867	MIP aquaporin (Eurofung); Belongs to the MIP/aquaporin (TC 1.A.8) family.
ANIA_02030	-1.39202	0.028883	Nitroreductase family protein (AFU_orthologue AFUA_3G03530).
ANIA_00546	-1.39564	3.18368e-05	Uncharacterized protein.
ANIA_07667	-1.40966	0.000417308	MFS domain-containing protein; Belongs to the major facilitator superfamily. Sugar transporter (TC 2.A.1.1) family.
ANIA_00517	-1.42048	0.0146253	Uncharacterized protein; Belongs to the glycosyl hydrolase 18 family.
ANIA_00223	-1.43586	0.021913	Putative Zn(II)2Cys6 transcription factor (Eurofung).
ANIA_01136	-1.43755	9.96724e-08	NA
ANIA_07941	-1.44108	0.0157257	Uncharacterized protein.
ANIA_03658	-1.45256	7.06372e-08	MFS transporter (Mch2), putative (AFU_orthologue AFUA_4G12260).
ANIA_03228	-1.4587	0.0206815	NA
ANIA_07091	-1.47356	7.18036e-09	AAA domain-containing protein.
ANIA_02204	-1.47831	0.0181894	NA
ANIA_09177	-1.47887	0.0159132	NA
ANIA_12013	-1.48327	0.000363542	NA
ANIA_11209	-1.51901	8.33989e-09	MFS domain-containing protein.
ANIA_05370	-1.52703	2.43679e-05	MFS multidrug transporter, putative (AFU_orthologue AFUA_8G00940).
ANIA_02683	-1.5588	0.0120445	Uncharacterized protein.
ANIA_00473	-1.56227	1.51383e-06	MFS transporter, putative (AFU_orthologue AFUA_1G16690).
ANIA_02031	-1.56298	0.0120896	FSH1 domain-containing protein.
ANIA_01793	-1.5638	0.00143265	Uncharacterized protein.
ANIA_07385	-1.58043	1.69316e-05	Uncharacterized protein.
ANIA_02597	-1.58466	0.0039406	Putative Zn(II)2Cys6 transcription factor (Eurofung).
ANIA_04137	-1.59385	0.00992122	Uncharacterized protein.
ANIA_10104	-1.59699	0.00362458	Uncharacterized protein.
ANIA_00530	-1.6131	0.00431979	FAD_binding_3 domain-containing protein.
ANIA_02376	-1.61696	2.03739e-06	Uncharacterized protein.
ANIA_00010	-1.61885	0.0084935	NA
ANIA_03481	-1.62574	0.00500845	CVNH domain-containing protein.
ANIA_03285	-1.6287	0.00398033	Integral membrane protein (AFU_orthologue AFUA_4G01270).
ANIA_03318	-1.63037	0.000790972	Patatin-like serine hydrolase, putative (AFU_orthologue AFUA_8G06310).
ANIA_06100	-1.6602	1.18657e-05	Uncharacterized protein.
ANIA_03573	-1.66305	0.00163167	Aldedh domain-containing protein; Belongs to the aldehyde dehydrogenase family.
ANIA_08547	-1.67583	0.000620766	Glucose-methanol-choline oxidoreductase (Eurofung).
ANIA_06377	-1.67779	0.000979995	Uncharacterized protein.
ANIA_03520	-1.69908	3.48785e-06	Uncharacterized protein.
ANIA_02035	-1.7061	0.00299127	Polyketide synthase, putative (JCVI).
ANIA_00009	-1.72154	0.00430191	Hypothetical N-methylhydantoinase (Eurofung).
ANIA_06669	-1.73641	6.52397e-05	MFS domain-containing protein; Belongs to the major facilitator superfamily. Sugar transporter (TC 2.A.1.1) family.
ANIA_02372	-1.73675	0.000130558	Uncharacterized protein.
ANIA_02596	-1.75771	0.00197036	Cytochrome P450, putative (Eurofung); Belongs to the cytochrome P450 family.
ANIA_02578	-1.79594	0.00233877	HEME_HALOPEROXIDASE domain-containing protein.
ANIA_02942	-1.80327	0.000102737	AB hydrolase-1 domain-containing protein.
ANIA_08789	-1.81389	2.67581e-07	MFS monocarboxylate transporter, putative (AFU_orthologue AFUA_2G12710).
ANIA_10473	-1.88964	0.000952757	Uncharacterized protein.
ANIA_02648	-1.95546	0.000635537	Isoamyl alcohol oxidase, putative (AFU_orthologue AFUA_1G01180); Belongs to the oxygen-dependent FAD-linked oxidoreductase family.
ANIA_03286	-2.03021	8.48592e-05	Uncharacterized protein.
ANIA_04114	-2.21685	3.35633e-11	NADP(+) coupled glycerol dehydrogenase (Eurofung).
ANIA_02574	-2.32929	4.10782e-06	FAD-binding PCMH-type domain-containing protein.

## Sheet: Table S4
DEGs of Aspergillus nidulans expressed in confrontation with Bacillus subtilis
Gene ID	log2FC	P-adj	Description
ANIA_02959	4.78048	1.22545e-297	Transporter, putative (AFU_orthologue AFUA_3G07950).
ANIA_02960	6.27547	2.34296e-297	Alpha-ketoglutarate-dependent taurine dioxygenase (AFU_orthologue AFUA_3G07960).
ANIA_02320	5.95434	9.19253e-261	Xenobiotic compound monooxygenase, DszA family (AFU_orthologue AFUA_6G01920).
ANIA_04111	8.22205	2.76952e-234	Alpha-ketoglutarate-dependent taurine dioxygenase (AFU_orthologue AFUA_3G01010).
ANIA_02576	8.40711	4.07438e-204	Xenobiotic compound monooxygenase, DszA family (AFU_orthologue AFUA_3G15040).
ANIA_03239	7.29427	6.94228e-187	Thermophilic desulfurizing enzyme family protein (AFU_orthologue AFUA_8G01010).
ANIA_09004	5.75607	1.52087e-182	Xenobiotic compound monooxygenase, DszA family, putative (AFU_orthologue AFUA_1G17580).
ANIA_04109	7.57549	2.66284e-172	MFS transporter Liz1/Seo1, putative (AFU_orthologue AFUA_3G00980).
ANIA_02559	9.32769	4.13473e-171	Oxidoreductase, zinc-binding dehydrogenase family, putative (AFU_orthologue AFUA_3G15030).
ANIA_08308	-2.58892	5.19752e-161	Uncharacterized protein.
ANIA_08894	-2.18702	2.49104e-134	Putative Zn(II)2Cys6 transcription factor (Eurofung).
ANIA_02110	4.84357	1.03084e-120	TauD domain-containing protein.
ANIA_02730	2.5337	1.21021e-115	STAS domain-containing protein.
ANIA_00528	-4.00341	2.62024e-114	MFS domain-containing protein.
ANIA_02186	5.03424	1.24275e-108	Uncharacterized protein.
ANIA_04110	6.60923	2.07689e-108	FAD dependent oxidoreductase, putative (AFU_orthologue AFUA_3G01002); Belongs to the FMO family.
ANIA_02207	-3.06445	3.36478e-108	O-methyltransferase, putative (AFU_orthologue AFUA_5G06990).
ANIA_02560	7.78386	2.86284e-106	Methionine transporter, putative (Eurofung).
ANIA_08451	5.94166	5.90252e-104	Bac_luciferase domain-containing protein.
ANIA_08342	7.72197	1.09052e-98	MFS domain-containing protein.
ANIA_01220	-2.35626	5.68123e-97	Uncharacterized protein.
ANIA_10299	-3.53468	6.58569e-96	Aromatic-L-amino-acid decarboxylase, putative (AFU_orthologue AFUA_3G02240).
ANIA_09372	6.47567	5.27717e-95	Peptidase_S9 domain-containing protein.
ANIA_06527	-1.63982	3.73193e-94	Sucrase/ferredoxin-like family protein Fmi1, putative (AFU_orthologue AFUA_6G04900).
ANIA_10973	-2.96405	2.62565e-93	Citrate synthase; Belongs to the citrate synthase family.
ANIA_00394	-3.24544	1.07418e-88	Hypothetical oxidoreductase (Eurofung).
ANIA_02562	6.40094	1.14831e-88	DUF895 domain membrane protein (AFU_orthologue AFUA_3G15000).
ANIA_00531	-4.33614	2.2655e-86	Uncharacterized protein.
ANIA_11281	2.78666	1.58848e-84	Uncharacterized protein.
ANIA_08084	4.35103	8.93158e-83	MFS domain-containing protein; Belongs to the major facilitator superfamily. Sugar transporter (TC 2.A.1.1) family.
ANIA_09375	3.51361	1.17061e-80	TauD domain-containing protein.
ANIA_08893	-1.88755	4.57035e-77	Uncharacterized protein.
ANIA_00529	-2.59205	7.39123e-77	FSH1 domain-containing protein.
ANIA_01631	2.74748	2.35336e-72	Methionine transporter (Eurofung).
ANIA_08656	6.92852	4.68041e-72	Rieske 2Fe-2S family protein, putative (AFU_orthologue AFUA_8G06450).
ANIA_09191	2.91408	1.86054e-70	Bac_luciferase domain-containing protein.
ANIA_02558	6.31483	2.11446e-70	Flavin-binding monooxygenase, putative (AFU_orthologue AFUA_3G15050).
ANIA_02197	5.71507	1.93318e-69	Uncharacterized protein; Belongs to the FMO family.
ANIA_04106	6.41406	6.15504e-63	MFS domain-containing protein.
ANIA_05427	6.375	1.9656e-58	Chromate ion transporter (Eurofung).
ANIA_02781	5.36085	1.14958e-56	Lysine transporter (Eurofung).
ANIA_10463	6.4218	1.19232e-56	Putative Zn(II)2Cys6 transcription factor (Eurofung).
ANIA_01261	4.20408	1.44456e-55	Uncharacterized protein.
ANIA_00215	6.48696	4.72465e-55	TauD domain-containing protein.
ANIA_04126	4.7441	2.39017e-53	Aldedh domain-containing protein; Belongs to the aldehyde dehydrogenase family.
ANIA_09393	-1.48279	6.62038e-53	MFS transporter, putative (AFU_orthologue AFUA_3G04000).
ANIA_08366	-2.29505	1.06999e-52	MFS domain-containing protein.
ANIA_06281	2.79809	4.22141e-50	Uncharacterized protein.
ANIA_07557	2.42747	2.66495e-48	Uncharacterized protein; Belongs to the sodium:solute symporter (SSF) (TC 2.A.21) family.
ANIA_03208	-2.02214	4.82687e-48	Ferric-chelate reductase, putative (AFU_orthologue AFUA_6G13750).
ANIA_00234	-3.53708	1.75635e-46	DLH domain-containing protein.
ANIA_02161	-1.1689	1.4543e-45	Uncharacterized protein.
ANIA_11195	-2.33863	6.8462e-45	Putative transcription factor with C2H2 and Zn(2)-Cys(6) DNA binding domain (Eurofung).
ANIA_01574	-3.96071	2.59018e-44	DUF202 domain-containing protein.
ANIA_08996	5.58926	5.85996e-44	MFS domain-containing protein.
ANIA_07521	-2.49536	2.86008e-39	Carboxylesterase, putative (AFU_orthologue AFUA_3G09230).
ANIA_04129	4.71525	3.5074e-39	Uncharacterized protein.
ANIA_10972	-2.44378	2.26113e-38	Choline transport protein, putative (AFU_orthologue AFUA_2G15150).
ANIA_11456	3.89322	5.08235e-38	Uncharacterized protein.
ANIA_10893	-1.4575	5.75932e-37	Ferric-chelate reductase, putative (AFU_orthologue AFUA_4G03940).
ANIA_05449	3.21929	6.33853e-37	Uncharacterized protein.
ANIA_01979	-1.0908	1.43459e-36	Stress responsive A/B barrel domain protein (AFU_orthologue AFUA_4G10610).
ANIA_05218	2.57766	2.74499e-36	Hypothetical second sulfur transcription regulator MetZ, bZIP transcription factor (Eurofung).
ANIA_00020	5.87758	3.7917e-36	Ig-like domain-containing protein.
ANIA_08597	4.21724	1.57219e-35	VIC potassium ion channel, beta subunit (Eurofung).
ANIA_08341	2.2262	2.59591e-33	Arylsulfatase; Belongs to the sulfatase family.
ANIA_02698	2.68386	2.69019e-33	TauD domain-containing protein.
ANIA_08595	3.51501	9.35998e-33	MFS transporter, putative (AFU_orthologue AFUA_1G17160).
ANIA_10223	1.05053	1.27864e-31	Putative 1-Cys peroxiredoxin (Eurofung).
ANIA_03888	3.63724	4.38507e-31	Multidrug efflux transporter (Eurofung).
ANIA_02655	5.27692	1.01147e-30	Oxidoreductase, 2OG-Fe(II) oxygenase family, putative (AFU_orthologue AFUA_3G00800).
ANIA_06404	1.22533	2.05427e-30	Uncharacterized protein.
ANIA_09499	5.2618	3.7823e-30	DIOX_N domain-containing protein.
ANIA_08622	-1.54462	2.72868e-28	Alkaline phosphatase, putative (AFU_orthologue AFUA_6G08710).
ANIA_00409	1.04218	4.22245e-28	Leucine Rich Repeat domain protein (AFU_orthologue AFUA_1G04960).
ANIA_03043	1.19171	2.02441e-27	Uncharacterized protein; Belongs to the FMO family.
ANIA_00454	-1.40154	9.97429e-27	Proline utilization protein PrnX-like, putative (AFU_orthologue AFUA_1G04440).
ANIA_02593	-2.72678	1.24967e-26	Salicylate hydroxylase, putative (AFU_orthologue AFUA_3G01600).
ANIA_10036	-1.29796	1.31513e-26	MFS domain-containing protein.
ANIA_11190	-2.73557	1.66978e-26	Uncharacterized protein.
ANIA_03414	-3.20982	6.98803e-26	Aldo-keto reductase (YakC), putative (AFU_orthologue AFUA_8G01560).
ANIA_09299	3.70729	8.45262e-26	Glutathione transferase (Eurofung); Belongs to the GST superfamily.
ANIA_00993	2.12825	1.40171e-25	MFS transporter, putative (AFU_orthologue AFUA_6G11320).
ANIA_00418	2.02041	2.21871e-25	Urea transporter (Dur3), putative (AFU_orthologue AFUA_1G04870); Belongs to the sodium:solute symporter (SSF) (TC 2.A.21) family.
ANIA_04784	1.00318	1.8261e-24	Ubiquitin thiolesterase (OtuB1), putative (AFU_orthologue AFUA_3G06710).
ANIA_11597	1.62732	4.01536e-24	Uncharacterized protein.
ANIA_01793	-3.17181	1.74385e-23	Uncharacterized protein.
ANIA_06813	4.32835	1.88823e-23	Uncharacterized protein.
ANIA_06071	1.98721	2.18383e-23	DUF221 domain protein, putative (AFU_orthologue AFUA_2G09070).
ANIA_09350	2.50683	2.20347e-23	Fe2OG dioxygenase domain-containing protein.
ANIA_06015	1.18393	2.90638e-23	Ndt80 homologue ndtA (Eurofung).
ANIA_06565	1.5554	3.40489e-23	Uncharacterized protein.
ANIA_00786	-2.65111	4.66187e-23	Uncharacterized protein.
ANIA_00785	-2.86847	4.99847e-23	Superoxide dismutase; Destroys radicals which are normally produced within the cells and which are toxic to biological systems. Belongs to the iron/manganese superoxide dismutase family.
ANIA_04857	-1.55375	2.75647e-22	ABC1 domain protein (AFU_orthologue AFUA_3G07620).
ANIA_05245	-3.81106	4.56582e-22	Uncharacterized protein.
ANIA_10237	1.16812	2.03596e-21	Iron-sulfur cluster assembly accessory protein Isa1, putative (AFU_orthologue AFUA_4G10690).
ANIA_04806	1.28678	7.36588e-21	Uncharacterized protein.
ANIA_07830	3.73045	1.09199e-20	CCHC-type domain-containing protein.
ANIA_10867	2.33593	1.83317e-20	Rhamnosidase B, putative (AFU_orthologue AFUA_7G05040).
ANIA_07272	-2.29968	2.44079e-20	ABC transporter, putative (Eurofung).
ANIA_01594	2.69104	2.58888e-20	Uncharacterized protein.
ANIA_02074	2.76653	9.27646e-20	Amino acid transporter (Eurofung).
ANIA_00539	3.03434	1.58146e-19	CHAT domain-containing protein.
ANIA_02208	-1.07148	2.57395e-19	Conserved expressed oxidoreductase (Eurofung).
ANIA_04122	3.09466	6.36121e-19	Uncharacterized protein.
ANIA_10581	2.0301	7.10895e-19	Integral membrane protein (AFU_orthologue AFUA_5G08640).
ANIA_00606	2.63092	8.1355e-19	L-ornithine-N5-monooxygenase (Eurofung).
ANIA_02727	3.03117	1.03476e-18	Cytochrome P450, putative (Eurofung).
ANIA_00501	2.78821	1.10298e-18	MFS domain-containing protein.
ANIA_09323	1.78748	1.16928e-18	Uncharacterized protein.
ANIA_10100	1.51985	2.44231e-18	Uncharacterized protein.
ANIA_05942	1.71885	2.9579e-18	Uncharacterized protein.
ANIA_06096	-2.59101	2.97186e-18	Aldo_ket_red domain-containing protein.
ANIA_01356	1.71208	3.73701e-18	Uncharacterized protein.
ANIA_07892	2.00108	6.19883e-18	SHSP domain-containing protein; Belongs to the small heat shock protein (HSP20) family.
ANIA_08903	2.81834	8.65075e-18	MFS peptide transporter, putative (AFU_orthologue AFUA_8G02550).
ANIA_02818	-1.92021	1.06678e-17	Uncharacterized protein.
ANIA_08716	-1.04546	1.16188e-17	Salicylate hydroxylase, putative (AFU_orthologue AFUA_7G01050).
ANIA_03996	2.60683	1.32468e-17	Methyltransf_25 domain-containing protein.
ANIA_06847	1.93603	1.32468e-17	Arylsulfatase, putative (AFU_orthologue AFUA_5G12940).
ANIA_07386	-1.03979	1.59311e-17	Uncharacterized protein.
ANIA_08601	2.81882	1.70962e-17	Uncharacterized protein.
ANIA_07780	1.07692	2.08712e-17	Glyoxalase family protein, putative (AFU_orthologue AFUA_3G15060).
ANIA_06960	1.46334	2.63e-17	Uncharacterized protein.
ANIA_10050	1.44759	5.01081e-17	Uncharacterized protein.
ANIA_05319	3.17537	9.15561e-17	Uncharacterized protein.
ANIA_08430	1.85952	2.13537e-16	Kelch repeat protein (AFU_orthologue AFUA_5G12780).
ANIA_08083	-2.59607	2.54677e-16	MFS multidrug transporter, putative (AFU_orthologue AFUA_5G01350).
ANIA_06236	-2.40061	3.1089e-16	Putative siderophore synthetase (Eurofung).
ANIA_01030	3.56205	3.5422e-16	Oxidoreductase, zinc-binding dehydrogenase family superfamily (AFU_orthologue AFUA_4G11710).
ANIA_01747	-2.42692	4.07258e-16	Thioesterase family protein (AFU_orthologue AFUA_6G08890).
ANIA_02020	1.73335	4.07258e-16	AhpA.
ANIA_00609	-2.52834	9.17279e-16	Acyl CoA synthetase (Eurofung).
ANIA_03180	-1.3442	1.08252e-15	Uncharacterized protein.
ANIA_03560	2.23776	1.73928e-15	Uncharacterized protein.
ANIA_06234	-2.12392	1.8498e-15	Siderophore biosynthesis acetylase AceI, putative (AFU_orthologue AFUA_3G03400).
ANIA_08952	3.42715	1.98433e-15	Cytochrome P450, putative (Eurofung).
ANIA_06118	2.36128	2.0099e-15	Amino acid transporter.
ANIA_02614	1.26194	2.76625e-15	Plasma membrane hexose transporter, putative (AFU_orthologue AFUA_7G00220); Belongs to the major facilitator superfamily. Sugar transporter (TC 2.A.1.1) family.
ANIA_03254	-1.4555	3.29543e-15	MFS domain-containing protein.
ANIA_07847	1.44113	3.92174e-15	LysM domain protein, putative (AFU_orthologue AFUA_5G03980).
ANIA_06101	1.9791	4.03952e-15	Cytochrome P450, putative (Eurofung).
ANIA_04040	2.89805	4.72135e-15	Carboxylic ester hydrolase; Belongs to the tannase family.
ANIA_06406	2.85501	4.80371e-15	Uncharacterized protein.
ANIA_08990	2.37502	8.41995e-15	GABA transporter, putative (Eurofung).
ANIA_09069	-1.33951	1.03703e-14	Polysaccharide synthase Cps1, putative (AFU_orthologue AFUA_7G02500).
ANIA_04655	-1.24177	1.13692e-14	Iron-sulfur cluster assembly protein; Scaffold protein for the de novo synthesis of iron-sulfur (Fe-S) clusters within mitochondria, which is required for maturation of both mitochondrial and cytoplasmic [2Fe-2S] and [4Fe-4S] proteins.
ANIA_03290	1.92597	1.94446e-14	Putative Zn(II)2Cys6 transcription factor (Eurofung).
ANIA_00500	2.63023	2.49507e-14	Uncharacterized protein.
ANIA_01250	1.71319	3.37016e-14	Uncharacterized protein.
ANIA_02924	1.36605	7.43473e-14	NRPS-like enzyme, putative (JCVI).
ANIA_00860	-1.14906	7.8077e-14	Uncharacterized protein.
ANIA_00378	2.3874	8.10649e-14	Glyoxalase-like_dom domain-containing protein.
ANIA_07668	1.80401	8.4686e-14	GAF domain nucleotide-binding protein (AFU_orthologue AFUA_2G01360).
ANIA_04484	1.05645	8.74491e-14	Uncharacterized protein.
ANIA_00045	2.39916	1.16876e-13	Solid-state culture expressed protein (Aos23), putative (AFU_orthologue AFUA_5G12590).
ANIA_02532	-1.32858	1.44491e-13	Amine oxidase.
ANIA_00483	2.26293	1.55907e-13	Uncharacterized protein.
ANIA_09130	-1.43148	2.56618e-13	Cholinesterase, putative (AFU_orthologue AFUA_7G01710); Belongs to the type-B carboxylesterase/lipase family.
ANIA_07341	1.8482	2.93543e-13	Uncharacterized protein.
ANIA_09179	-2.0144	3.62609e-13	Pyridoxal reductase (AKR8), putative (AFU_orthologue AFUA_1G10270).
ANIA_06105	1.36551	5.91691e-13	GFA domain-containing protein.
ANIA_04816	1.56816	7.26279e-13	Uncharacterized protein.
ANIA_03681	-1.42456	7.26279e-13	Vacuolar Fe2+/Mn2+ transporter, putative (Eurofung).
ANIA_09108	-1.42243	9.89906e-13	Indoleamine 2,3-dioxygenase family protein (AFU_orthologue AFUA_7G02010).
ANIA_05886	1.30287	1.53658e-12	3-isopropylmalate dehydratase; Catalyzes the isomerization between 2-isopropylmalate and 3- isopropylmalate, via the formation of 2-isopropylmaleate.
ANIA_08640	2.31469	1.5913e-12	Conidiation protein Con-6, putative (AFU_orthologue AFUA_4G03615).
ANIA_04643	2.19554	1.76835e-12	Cytochrome P450, putative (Eurofung); Belongs to the cytochrome P450 family.
ANIA_05312	2.20317	3.05189e-12	Uncharacterized protein.
ANIA_04108	3.77732	3.80046e-12	TauD domain-containing protein.
ANIA_00517	-3.57569	3.87836e-12	Uncharacterized protein; Belongs to the glycosyl hydrolase 18 family.
ANIA_10398	2.04334	4.52051e-12	AAA_16 domain-containing protein.
ANIA_00969	-1.39612	4.96711e-12	GNAT family N-acetyltransferase, putative (AFU_orthologue AFUA_2G01380).
ANIA_00530	-3.8005	5.11526e-12	FAD_binding_3 domain-containing protein.
ANIA_01955	1.78728	5.20021e-12	Uncharacterized protein.
ANIA_06235	-1.83781	5.38454e-12	Enoyl-CoA hydratase/isomerase family protein (AFU_orthologue AFUA_3G03410); Belongs to the enoyl-CoA hydratase/isomerase family.
ANIA_00714	-1.24572	6.61951e-12	C2H2 finger domain protein, putative (AFU_orthologue AFUA_1G14060).
ANIA_07112	-2.96334	7.44614e-12	MFS drug transporter, putative (AFU_orthologue AFUA_4G03920).
ANIA_01566	2.23235	8.29235e-12	Methyltransf_25 domain-containing protein.
ANIA_11185	1.30534	8.5883e-12	Putative Zn(II)2Cys6 transcription factor (Eurofung).
ANIA_03083	2.2842	8.76732e-12	FAD binding domain protein (AFU_orthologue AFUA_3G02770).
ANIA_09168	1.22137	9.76584e-12	MFS domain-containing protein; Belongs to the major facilitator superfamily. Sugar transporter (TC 2.A.1.1) family.
ANIA_06091	-1.08205	9.83063e-12	Putative Zn(II)2Cys6 transcription factor (Eurofung).
ANIA_10005	2.50424	1.53976e-11	Uncharacterized protein.
ANIA_11016	1.97621	1.73258e-11	Malic acid transport protein, putative (AFU_orthologue AFUA_4G09410).
ANIA_08885	-1.15831	1.74193e-11	Putative Zn(II)2Cys6 transcription factor (Eurofung).
ANIA_09351	1.82132	1.80533e-11	SnoaL-like domain-containing protein.
ANIA_01112	1.76022	1.8082e-11	Uncharacterized protein.
ANIA_03551	-1.86933	1.81896e-11	Uncharacterized protein.
ANIA_10210	1.27229	2.11856e-11	Acetamidase, putative (AFU_orthologue AFUA_8G05220).
ANIA_03206	-1.61698	2.23789e-11	Uncharacterized protein.
ANIA_07164	-2.23963	2.24019e-11	Uncharacterized protein.
ANIA_02043	1.02453	2.57562e-11	GABA transporter, putative (Eurofung).
ANIA_03103	2.50631	2.7238e-11	Uncharacterized protein.
ANIA_06949	1.33062	2.76291e-11	CinA domain-containing protein.
ANIA_02823	2.23179	2.85352e-11	Ion channel, putative (AFU_orthologue AFUA_3G02140).
ANIA_08655	1.47829	2.90433e-11	Putative Zn(II)2Cys6 transcription factor (Eurofung).
ANIA_08953	2.9282	4.13862e-11	Uncharacterized protein; Belongs to the glycosyl hydrolase 31 family.
ANIA_08786	1.45609	4.61904e-11	Uncharacterized protein.
ANIA_08989	2.30585	4.69316e-11	Glyoxalase family protein (AFU_orthologue AFUA_5G14830).
ANIA_07033	1.1046	4.91253e-11	Uncharacterized protein.
ANIA_01028	1.80458	4.99726e-11	Putative Zn(II)2Cys6 transcription factor (Eurofung).
ANIA_00798	1.89527	5.07354e-11	Uncharacterized protein.
ANIA_09443	3.21399	5.14188e-11	Uncharacterized protein.
ANIA_00601	-1.21437	6.43437e-11	MFS domain-containing protein.
ANIA_07113	-3.2316	6.8171e-11	Cysteine synthase B, putative (AFU_orthologue AFUA_4G03930).
ANIA_02200	3.21583	9.15426e-11	Alpha-ketoglutarate-dependent taurine dioxygenase (AFU_orthologue AFUA_8G02210).
ANIA_02334	1.1655	9.37924e-11	Fructose-bisphosphate aldolase; Catalyzes the aldol condensation of dihydroxyacetone phosphate (DHAP or glycerone-phosphate) with glyceraldehyde 3-phosphate (G3P) to form fructose 1,6-bisphosphate (FBP) in gluconeogenesis and the reverse reaction in glyco
ANIA_01073	2.74509	9.67878e-11	MFS peptide transporter, putaitve (AFU_orthologue AFUA_1G12240).
ANIA_02114	1.14897	9.69998e-11	Salicylate hydroxylase, putative (AFU_orthologue AFUA_2G05260).
ANIA_10592	-1.3054	9.97603e-11	Uncharacterized protein.
ANIA_05579	-1.13983	1.4223e-10	Vacuolar protein sorting-associated protein; May be involved in recycling of membrane proteins between an endocytic compartment and the TGN; Belongs to the VPS13 family.
ANIA_09295	2.34444	1.64175e-10	MFS domain-containing protein; Belongs to the major facilitator superfamily. Sugar transporter (TC 2.A.1.1) family.
ANIA_06012	-1.01494	1.69954e-10	Uncharacterized protein.
ANIA_10876	2.04628	1.70124e-10	CDF divalent metal cation transporter (Eurofung).
ANIA_04127	3.88779	1.70222e-10	Uncharacterized protein.
ANIA_02537	1.49732	1.73057e-10	Pectate lyase (Eurofung).
ANIA_05315	2.31851	1.89151e-10	Uncharacterized protein.
ANIA_10783	-1.01633	1.91574e-10	6-phosphogluconate dehydrogenase family protein (AFU_orthologue AFUA_2G11600).
ANIA_10391	1.7143	2.166e-10	WD_REPEATS_REGION domain-containing protein.
ANIA_11215	2.5167	2.21868e-10	Uncharacterized protein.
ANIA_09310	3.54156	2.70147e-10	Uncharacterized protein.
ANIA_10152	1.26144	2.86055e-10	MFS multidrug transporter, putative (AFU_orthologue AFUA_7G04900).
ANIA_10062	-1.26602	2.99442e-10	MFS domain-containing protein.
ANIA_08614	3.66059	3.32975e-10	Cupin domain protein (AFU_orthologue AFUA_3G13620).
ANIA_04113	1.51571	3.32975e-10	Uncharacterized protein.
ANIA_11209	-1.15063	3.32975e-10	MFS domain-containing protein.
ANIA_03291	2.08893	3.38363e-10	Amine oxidase.
ANIA_09373	1.98482	3.69093e-10	Putative Zn(II)2Cys6 transcription factor (Eurofung).
ANIA_07524	1.39904	3.71939e-10	Lipase/esterase family protein (AFU_orthologue AFUA_6G09520).
ANIA_09341	3.46919	3.91179e-10	Uncharacterized protein.
ANIA_09128	2.44163	5.11049e-10	Enoyl-CoA hydratase/isomerase family protein (AFU_orthologue AFUA_8G01210).
ANIA_07084	-1.50254	5.82399e-10	PKS-like enzyme, putative (JCVI).
ANIA_01129	1.05838	5.90355e-10	Uncharacterized protein.
ANIA_04586	-1.17255	6.14878e-10	C2H2 finger domain protein, putative (AFU_orthologue AFUA_2G02080).
ANIA_11475	2.54419	6.25687e-10	Uncharacterized protein.
ANIA_03555	2.88952	6.29677e-10	30 kDa heat shock protein (Broad); Belongs to the small heat shock protein (HSP20) family.
ANIA_00282	1.47701	6.34466e-10	RNA binding protein (AFU_orthologue AFUA_1G02950).
ANIA_08102	-1.3619	7.56043e-10	Aspartic-type endopeptidase, putative (AFU_orthologue AFUA_3G01220); Belongs to the peptidase A1 family.
ANIA_02777	1.00845	8.69635e-10	Uncharacterized protein.
ANIA_01814	-2.24563	8.97837e-10	Uncharacterized protein.
ANIA_00709	1.61719	9.95081e-10	Uncharacterized protein.
ANIA_11217	2.50396	1.14395e-09	MFS toxin efflux pump (AflT), putative (AFU_orthologue AFUA_1G12620).
ANIA_00403	-2.85372	1.14899e-09	Pyridine nucleotide-disulphide oxidoreductase AMID-like, putative (AFU_orthologue AFUA_1G17180).
ANIA_03209	-1.2446	1.22673e-09	Uncharacterized protein.
ANIA_06934	1.47902	1.27134e-09	MFS transporter, putative (AFU_orthologue AFUA_6G01820).
ANIA_10104	-3.23931	1.28079e-09	Uncharacterized protein.
ANIA_04348	-1.10795	1.57872e-09	Phosphoglycolate phosphatase, putative (AFU_orthologue AFUA_7G00760).
ANIA_08636	1.66793	1.66261e-09	Putative Zn(II)2Cys6 transcription factor (Eurofung).
ANIA_08360	2.12874	1.69445e-09	Nitroreductase domain-containing protein.
ANIA_07708	1.0577	1.78263e-09	Aldo-keto reductase, putative (AFU_orthologue AFUA_5G08290).
ANIA_06242	1.94175	1.88292e-09	Uncharacterized protein.
ANIA_10977	2.0306	2.11254e-09	DUF4440 domain-containing protein.
ANIA_01279	1.36289	2.20356e-09	Uncharacterized protein.
ANIA_00950	2.16784	2.42694e-09	Uncharacterized protein.
ANIA_00023	2.31113	2.69204e-09	Short chain dehydrogenase/reductase, putative (AFU_orthologue AFUA_2G16570).
ANIA_05217	1.47894	2.69236e-09	Primary component of eisosomes (Eurofung).
ANIA_06995	1.48853	2.81665e-09	Uncharacterized protein.
ANIA_00694	1.81573	3.12648e-09	Uncharacterized protein.
ANIA_05671	1.19154	3.35538e-09	PH domain protein (AFU_orthologue AFUA_6G12290).
ANIA_10321	1.06004	3.4248e-09	MFS domain-containing protein.
ANIA_02219	1.30623	3.43361e-09	Integral membrane protein (AFU_orthologue AFUA_5G07110).
ANIA_06820	1.52462	3.55672e-09	Sensor histidine kinase/response regulator, putative (AFU_orthologue AFUA_4G00660).
ANIA_02911	1.39013	3.8224e-09	AtfA.
ANIA_06776	-1.71604	4.48045e-09	Dienelactone hydrolase family protein (AFU_orthologue AFUA_1G01900).
ANIA_05550	1.51259	4.54868e-09	FAD-binding PCMH-type domain-containing protein.
ANIA_07333	-1.86735	5.23535e-09	Uncharacterized protein.
ANIA_08431	1.0081	6.2268e-09	Putative Zn(II)2Cys6 transcription factor (Eurofung).
ANIA_04809	-1.7452	6.68042e-09	Glutaminase A.
ANIA_06849	1.62129	6.88823e-09	BZIP transcription factor (Atf21), putative (AFU_orthologue AFUA_5G12960).
ANIA_06478	1.37587	7.12604e-09	Uncharacterized protein.
ANIA_11149	1.82966	8.34506e-09	Arylsulfatase; Belongs to the sulfatase family.
ANIA_10011	2.0107	9.87262e-09	Succinate semialdehyde dehydrogenase (Eurofung); Belongs to the aldehyde dehydrogenase family.
ANIA_08060	2.05415	1.01725e-08	Oxidoreductase CipA-like, putative (AFU_orthologue AFUA_1G01630).
ANIA_07057	3.43705	1.0233e-08	Uncharacterized protein.
ANIA_09203	1.96165	1.04032e-08	Carboxylic ester hydrolase; Belongs to the tannase family.
ANIA_02505	-1.95021	1.05303e-08	F-box domain protein (AFU_orthologue AFUA_3G14150).
ANIA_02792	2.42378	1.09715e-08	Uncharacterized protein.
ANIA_02321	1.72268	1.13165e-08	MFS transporter Seo1, putative (AFU_orthologue AFUA_6G01930).
ANIA_06518	1.05082	1.21465e-08	Polysaccharide deacetylase family protein (AFU_orthologue AFUA_6G05030).
ANIA_00302	-1.25441	1.30219e-08	Cell cycle inhibitor Nif1, putative (AFU_orthologue AFUA_1G02760).
ANIA_08098	-1.49804	1.49965e-08	F-box domain protein (AFU_orthologue AFUA_3G00440).
ANIA_04817	1.82868	1.70813e-08	MFS transporter, putative (AFU_orthologue AFUA_3G07120).
ANIA_07273	1.08316	1.73778e-08	Uncharacterized protein.
ANIA_10305	1.0676	1.75568e-08	Vacuolar ATP synthase 16 kDa proteolipid subunit, putative (AFU_orthologue AFUA_3G12370); Belongs to the V-ATPase proteolipid subunit family.
ANIA_08368	1.49549	1.83732e-08	Spherulin 4-like cell surface protein, putative (AFU_orthologue AFUA_4G14080).
ANIA_03395	1.41507	1.87905e-08	Uncharacterized protein.
ANIA_07358	-1.06377	2.1094e-08	Hypothetical dihydroxy-acid dehydratase (Eurofung).
ANIA_06431	1.40189	2.18265e-08	Polyketide synthase, putative (JCVI).
ANIA_09377	1.52519	2.21973e-08	Allergen, putative (AFU_orthologue AFUA_3G02940).
ANIA_00473	-1.11495	2.24179e-08	MFS transporter, putative (AFU_orthologue AFUA_1G16690).
ANIA_01659	1.50867	2.35035e-08	Amino acid transporter (Eurofung).
ANIA_01828	2.59696	2.38396e-08	Uncharacterized protein.
ANIA_08596	1.50764	2.46792e-08	Putative Zn(II)2Cys6 transcription factor (Eurofung).
ANIA_10842	1.05248	2.51811e-08	Ring_hydroxyl_A domain-containing protein.
ANIA_07133	1.80969	2.552e-08	Uncharacterized protein.
ANIA_00681	1.15722	2.72319e-08	Transulfuration enzyme family protein, putative (AFU_orthologue AFUA_5G13810).
ANIA_06237	-1.70033	2.94453e-08	ABC multidrug transporter (Eurofung).
ANIA_00885	1.18424	3.60874e-08	Putative Zn(II)2Cys6 transcription factor and homeobox domain transcription factor (Eurofung).
ANIA_08657	3.2883	3.96875e-08	Fructosyl amino acid oxidase, putative (AFU_orthologue AFUA_8G06440).
ANIA_11314	1.97922	3.98062e-08	Uncharacterized protein.
ANIA_08980	2.67629	4.20388e-08	Uncharacterized protein.
ANIA_08340	3.17562	4.21799e-08	MFS domain-containing protein.
ANIA_03869	1.03644	4.55017e-08	Mevalonate kinase (AFU_orthologue AFUA_4G07780).
ANIA_07637	1.99445	4.62868e-08	Uncharacterized protein.
ANIA_10323	1.60388	4.96907e-08	Oxidoreductase, 2OG-Fe(II) oxygenase family, putative (AFU_orthologue AFUA_3G14880); Belongs to the iron/ascorbate-dependent oxidoreductase family.
ANIA_08399	2.37739	4.97835e-08	Calcium-transporting ATPase; This magnesium-dependent enzyme catalyzes the hydrolysis of ATP coupled with the transport of calcium.
ANIA_05591	-1.32221	5.16271e-08	Aminotransferase, classes I and II, putative (AFU_orthologue AFUA_4G11460).
ANIA_11090	1.7386	5.20928e-08	TfdA family taurine dioxygenase, putative (AFU_orthologue AFUA_1G17170).
ANIA_07940	-2.0598	5.2338e-08	Uncharacterized protein.
ANIA_05159	1.1842	5.26632e-08	Putative phospholipase.
ANIA_03813	-1.18681	5.7071e-08	Ctr copper transporter family protein (AFU_orthologue AFUA_2G03730).
ANIA_10098	2.58288	6.25014e-08	Zinc-binding oxidoreductase, putative (AFU_orthologue AFUA_5G01290).
ANIA_03244	1.24571	6.39064e-08	Uncharacterized protein.
ANIA_04114	-1.43689	7.08118e-08	NADP(+) coupled glycerol dehydrogenase (Eurofung).
ANIA_04696	1.11149	7.1685e-08	Uncharacterized protein.
ANIA_08122	1.5389	7.46393e-08	MFS multidrug transporter, putative (AFU_orthologue AFUA_5G02700).
ANIA_10886	-1.10799	7.4766e-08	Uncharacterized protein.
ANIA_09374	2.62402	7.99891e-08	RTA1 domain protein, putative (AFU_orthologue AFUA_3G00920).
ANIA_03299	1.62811	8.09522e-08	Glutathione S-transferase, putative (AFU_orthologue AFUA_2G00590); Belongs to the GST superfamily.
ANIA_07199	-1.11515	8.43026e-08	Uncharacterized protein.
ANIA_09071	-1.26251	8.58795e-08	Conserved serine-rich protein (AFU_orthologue AFUA_7G02520).
ANIA_02493	2.3224	9.32373e-08	Extracellular phytase, putative (AFU_orthologue AFUA_3G14030); Belongs to the alkaline phosphatase family.
ANIA_02196	3.05255	1.00908e-07	MFS domain-containing protein.
ANIA_00805	-1.30966	1.09949e-07	Uncharacterized protein.
ANIA_07165	-1.31471	1.11996e-07	Plasma membrane stress response protein (Ist2), putative (AFU_orthologue AFUA_4G03330).
ANIA_03280	-1.46508	1.19758e-07	Putative Zn(II)2Cys6 transcription factor (Eurofung).
ANIA_01601	1.04349	1.23097e-07	Cytochrome P450, putative (Eurofung); Belongs to the cytochrome P450 family.
ANIA_09131	-1.16198	1.23097e-07	Pyruvate carboxyltransferase domain-containing protein.
ANIA_00299	-1.5292	1.24067e-07	Class V chitinase, putative (AFU_orthologue AFUA_1G02800); Belongs to the glycosyl hydrolase 18 family.
ANIA_07153	-1.51642	1.34859e-07	FAD-binding PCMH-type domain-containing protein; Belongs to the oxygen-dependent FAD-linked oxidoreductase family.
ANIA_06996	1.19102	1.44612e-07	Ubiquinone biosynthesis protein, putative (AFU_orthologue AFUA_4G04590).
ANIA_02779	1.55183	1.56891e-07	Amidohydro-rel domain-containing protein.
ANIA_08348	2.90583	1.60225e-07	Uncharacterized protein.
ANIA_07243	1.19927	1.62512e-07	Methionine transporter, putative (Eurofung).
ANIA_08483	1.17031	1.68211e-07	Uncharacterized protein.
ANIA_06785	1.43061	1.73491e-07	CRAL/TRIO domain protein (AFU_orthologue AFUA_7G06760).
ANIA_06633	2.06956	1.74387e-07	Uncharacterized protein.
ANIA_11210	2.38355	1.78826e-07	Uncharacterized protein.
ANIA_09096	1.70689	1.94573e-07	Streptococcal hemagglutinin protein, putative (AFU_orthologue AFUA_7G02150).
ANIA_05056	1.45414	1.95983e-07	Uncharacterized protein.
ANIA_02595	2.89723	2.22444e-07	Uncharacterized protein.
ANIA_03615	-2.0055	2.33102e-07	AAA domain-containing protein.
ANIA_08591	1.95207	2.3384e-07	Calcium binding protein Caleosin, putative (AFU_orthologue AFUA_5G13750).
ANIA_01941	2.06692	2.34422e-07	Uncharacterized protein.
ANIA_02198	3.02527	2.34895e-07	TauD domain-containing protein.
ANIA_07640	1.16629	2.35018e-07	Stress response protein Rds1, putative (AFU_orthologue AFUA_5G12490).
ANIA_06624	1.59785	2.57619e-07	Tetratricopeptide repeat protein (AFU_orthologue AFUA_6G03870).
ANIA_01021	1.03017	2.65245e-07	Uncharacterized protein.
ANIA_04483	1.35628	2.82011e-07	Calcium/calmodulin-dependent protein kinase, putative (Eurofung).
ANIA_02716	1.33862	2.85013e-07	Uncharacterized protein.
ANIA_01863	2.13295	3.00643e-07	Bys1 family protein (AFU_orthologue AFUA_2G04533).
ANIA_05568	1.36246	3.12756e-07	Leucine Rich Repeat domain protein (AFU_orthologue AFUA_4G11700).
ANIA_03303	1.30664	3.37485e-07	Uncharacterized protein.
ANIA_05005	-1.01429	3.5101e-07	CDT1_C domain-containing protein.
ANIA_01072	1.42352	3.77905e-07	Uncharacterized protein.
ANIA_05314	1.15436	3.82563e-07	Aminotran_5 domain-containing protein.
ANIA_05698	-1.06876	4.36176e-07	3-ketoacyl-CoA thiolase (POT1), putative (AFU_orthologue AFUA_7G04080); Belongs to the thiolase-like superfamily. Thiolase family.
ANIA_08099	-1.42582	4.38013e-07	Oxalate decarboxylase, putative (AFU_orthologue AFUA_2G14610).
ANIA_09364	1.24432	4.50392e-07	Uncharacterized protein.
ANIA_06657	1.76889	4.70078e-07	Uncharacterized protein.
ANIA_00223	1.90904	5.37333e-07	Putative Zn(II)2Cys6 transcription factor (Eurofung).
ANIA_06936	2.33333	5.38187e-07	Glutathione S-transferase kappa.
ANIA_04319	1.29525	5.82347e-07	Uncharacterized protein.
ANIA_10836	2.56662	5.82878e-07	Iron-sulfur cluster-binding protein, putative (AFU_orthologue AFUA_6G03920).
ANIA_05074	-1.91517	5.924e-07	ANK_REP_REGION domain-containing protein.
ANIA_08199	1.90647	6.0588e-07	MAK1-like monooxygenase, putative (AFU_orthologue AFUA_6G12060).
ANIA_10507	3.05449	6.17965e-07	Heat shock protein Hsp20/Hsp26, putative (AFU_orthologue AFUA_5G10270); Belongs to the small heat shock protein (HSP20) family.
ANIA_02609	-1.01782	6.22257e-07	Methyltransf_2 domain-containing protein.
ANIA_01608	1.58607	6.25663e-07	Uncharacterized protein.
ANIA_09163	1.65875	6.62248e-07	Uncharacterized protein.
ANIA_06918	1.83195	6.63611e-07	Uncharacterized protein.
ANIA_02783	3.0837	6.75544e-07	Uncharacterized protein.
ANIA_03139	2.46015	7.25779e-07	Uncharacterized protein.
ANIA_03207	-1.15407	7.33725e-07	Neutral amino acid transporter (Eurofung).
ANIA_05410	-1.16367	7.52312e-07	Uncharacterized protein.
ANIA_05090	1.69908	8.08204e-07	Uncharacterized protein.
ANIA_08890	2.3731	8.08204e-07	Cellobiose dehydrogenase, putative (AFU_orthologue AFUA_8G05805).
ANIA_06778	2.18752	8.2898e-07	Phthalate transporter, putative (AFU_orthologue AFUA_4G03750).
ANIA_03429	-1.24303	8.47194e-07	Isochorismatase family hydrolase, putative (AFU_orthologue AFUA_6G12220).
ANIA_06177	-1.3104	8.60527e-07	Flotillin domain protein (AFU_orthologue AFUA_2G08180); Belongs to the band 7/mec-2 family. Flotillin subfamily.
ANIA_05320	1.72827	8.70278e-07	GDSL-like lipase/acylhydrolase domain protein (AFU_orthologue AFUA_2G00620).
ANIA_03585	-1.09762	8.81877e-07	Uncharacterized protein.
ANIA_04507	1.86986	8.89842e-07	Aamy domain-containing protein.
ANIA_02075	2.39378	8.89842e-07	Uncharacterized protein.
ANIA_06871	2.20622	9.1268e-07	MFS transporter, putative (AFU_orthologue AFUA_5G13160).
ANIA_06529	-1.47131	1.04174e-06	Serine-rich protein, putative (AFU_orthologue AFUA_6G04880).
ANIA_06141	-1.14597	1.04405e-06	Uncharacterized protein.
ANIA_01826	3.0554	1.06374e-06	Metallo-beta-lactamase domain protein, putative (AFU_orthologue AFUA_7G00340).
ANIA_08624	2.31779	1.07124e-06	Uncharacterized protein.
ANIA_10959	1.08762	1.07393e-06	Glutaminase, putative (AFU_orthologue AFUA_6G09910).
ANIA_10566	-1.67586	1.08541e-06	Uncharacterized protein.
ANIA_06481	1.44044	1.10717e-06	Uncharacterized protein.
ANIA_06750	1.24528	1.10939e-06	FAD_binding_3 domain-containing protein.
ANIA_01472	-1.06742	1.13846e-06	C4-dicarboxylate transporter/malic acid transport protein, putative (AFU_orthologue AFUA_8G04630).
ANIA_08367	1.08446	1.13846e-06	Cell surface protein, putative (AFU_orthologue AFUA_4G14085).
ANIA_01947	1.21524	1.24373e-06	Metallo-beta-lactamase family protein (AFU_orthologue AFUA_5G12770).
ANIA_09213	2.66877	1.25126e-06	Uncharacterized protein.
ANIA_02535	1.68339	1.33093e-06	Uncharacterized protein.
ANIA_07922	1.29164	1.36684e-06	Flavin_Reduct domain-containing protein.
ANIA_09414	1.21979	1.42726e-06	Uncharacterized protein.
ANIA_08654	2.2892	1.48652e-06	N,N-dimethylglycine oxidase, putative (AFU_orthologue AFUA_8G06470).
ANIA_02607	-1.02943	1.51915e-06	Cytochrome P450, putative (Eurofung); Belongs to the cytochrome P450 family.
ANIA_03163	1.12514	1.56685e-06	Stomatin family protein (AFU_orthologue AFUA_3G13440).
ANIA_09184	1.27908	1.57377e-06	MFS domain-containing protein; Belongs to the major facilitator superfamily. Sugar transporter (TC 2.A.1.1) family.
ANIA_06452	2.726	1.59584e-06	OPT peptide transporter Mtd1, putative (AFU_orthologue AFUA_7G00910).
ANIA_02445	1.25617	1.59584e-06	GPI anchored CFEM domain protein (AFU_orthologue AFUA_6G10580).
ANIA_02793	2.10006	1.70665e-06	3-isopropylmalate dehydrogenase; Catalyzes the oxidation of 3-carboxy-2-hydroxy-4- methylpentanoate (3-isopropylmalate) to 3-carboxy-4-methyl-2- oxopentanoate. The product decarboxylates to 4-methyl-2 oxopentanoate.
ANIA_02035	-2.7146	1.76312e-06	Polyketide synthase, putative (JCVI).
ANIA_00526	-2.8326	1.76947e-06	Fe2OG dioxygenase domain-containing protein; Belongs to the iron/ascorbate-dependent oxidoreductase family.
ANIA_09051	1.23627	1.99958e-06	Aldo_ket_red domain-containing protein.
ANIA_05353	1.84009	2.17059e-06	Uncharacterized protein.
ANIA_03559	1.21005	2.19391e-06	Uncharacterized protein.
ANIA_05885	1.22826	2.365e-06	Alpha-1,3 glucan synthase (Eurofung).
ANIA_07960	1.90332	2.38246e-06	Uncharacterized protein.
ANIA_08445	2.45529	2.58604e-06	Peptide hydrolase; Belongs to the peptidase M28 family.
ANIA_08338	1.27314	2.65649e-06	Cytochrome P450, putative (Eurofung).
ANIA_01969	1.64551	2.70237e-06	Alpha-1,6-mannosyltransferase subunit, putative (AFU_orthologue AFUA_4G10750).
ANIA_01605	2.27534	2.78662e-06	Uncharacterized protein.
ANIA_04839	1.34118	3.02399e-06	Uncharacterized protein.
ANIA_05965	1.01693	3.16632e-06	Uncharacterized protein.
ANIA_06742	2.60647	3.16634e-06	Salicylate hydroxylase, putative (AFU_orthologue AFUA_7G00590).
ANIA_10900	2.01548	3.16751e-06	Serine peptidase, family S28, putative (AFU_orthologue AFUA_4G03790).
ANIA_05509	-1.27972	3.24195e-06	F-box domain-containing protein.
ANIA_04137	-2.90986	3.30274e-06	Uncharacterized protein.
ANIA_01839	1.28978	3.37023e-06	Uncharacterized protein.
ANIA_11232	-1.1588	3.52129e-06	Phosphatidylinositol:UDP-GlcNAc transferase PIG-C (AFU_orthologue AFUA_3G07170).
ANIA_05488	1.52982	3.59325e-06	LEA domain protein (AFU_orthologue AFUA_8G04920).
ANIA_02195	1.12326	3.75997e-06	Uncharacterized protein.
ANIA_11216	1.13697	3.77614e-06	Putative Zn(II)2Cys6 transcription factor (Eurofung).
ANIA_02943	2.44541	3.79946e-06	Protein kinase domain-containing protein.
ANIA_06400	-1.02012	3.99445e-06	FRE family ferric-chelate reductase, putative (AFU_orthologue AFUA_1G17270).
ANIA_00811	1.27101	4.13056e-06	MFS allantoate transporter, putative (AFU_orthologue AFUA_1G14700).
ANIA_02538	1.11224	4.27269e-06	Uncharacterized protein.
ANIA_11100	1.53044	4.43244e-06	Uncharacterized protein.
ANIA_07580	-1.07684	4.62215e-06	C2H2 finger domain protein, putative (AFU_orthologue AFUA_2G15110).
ANIA_08439	-1.42786	4.62215e-06	Uncharacterized protein.
ANIA_09139	-1.11512	4.68223e-06	Uncharacterized protein.
ANIA_04427	1.00877	4.68946e-06	Uncharacterized protein.
ANIA_11321	1.36587	4.77867e-06	Uncharacterized protein.
ANIA_02780	1.18894	4.84966e-06	Putative Zn(II)2Cys6 transcription factor (Eurofung).
ANIA_11037	2.14049	4.8618e-06	MFS domain-containing protein.
ANIA_03769	1.18132	4.9834e-06	Putative Zn(II)2Cys6 transcription factor (Eurofung).
ANIA_08374	2.04629	5.05795e-06	OPT oligopeptide transporter family (Eurofung).
ANIA_06453	2.82252	5.3013e-06	TfdA family oxidoreductase, putative (AFU_orthologue AFUA_4G13850).
ANIA_10368	1.53415	5.37829e-06	DUF636 domain protein (AFU_orthologue AFUA_6G11530).
ANIA_02656	2.68682	5.59908e-06	Uncharacterized protein.
ANIA_07099	2.14444	5.63686e-06	TPR_REGION domain-containing protein.
ANIA_03394	1.48215	5.6797e-06	Cytochrome P450, putative (Eurofung); Belongs to the cytochrome P450 family.
ANIA_02598	2.80724	5.71564e-06	Urea active transporter, putative (AFU_orthologue AFUA_1G17570); Belongs to the sodium:solute symporter (SSF) (TC 2.A.21) family.
ANIA_07131	1.04401	5.76523e-06	Cytochrome P450, putative (Eurofung).
ANIA_08615	1.01158	6.19453e-06	Cytochrome P450, putative (Eurofung); Belongs to the cytochrome P450 family.
ANIA_07034	-1.06128	6.27286e-06	Myo-inositol-1(Or 4)-monophosphatase (AFU_orthologue AFUA_4G04200).
ANIA_00930	1.23179	6.27286e-06	Auxin efflux transporter family protein (Eurofung).
ANIA_08158	2.1202	6.40511e-06	Uncharacterized protein.
ANIA_06862	2.17767	6.40511e-06	Uncharacterized protein.
ANIA_07641	1.14796	6.41444e-06	Amine oxidase.
ANIA_00481	1.23223	6.44891e-06	CHAT domain-containing protein.
ANIA_09013	1.76902	6.72589e-06	Putative Zn(II)2Cys6 transcription factor, putative (Eurofung).
ANIA_07162	-1.1789	6.89575e-06	Flavin_Reduct domain-containing protein.
ANIA_07390	1.19347	7.13314e-06	MFS domain-containing protein.
ANIA_02615	1.11661	7.26157e-06	Putative Zn(II)2Cys6 transcription factor (Eurofung).
ANIA_07018	1.41268	7.45449e-06	Uncharacterized protein.
ANIA_02337	1.09621	7.51219e-06	LITAF domain-containing protein.
ANIA_09370	1.05887	7.5634e-06	MFS transporter of unkown specificity (AFU_orthologue AFUA_5G09940).
ANIA_02575	1.897	7.98407e-06	Uncharacterized protein.
ANIA_08106	1.91032	8.36466e-06	Uncharacterized protein.
ANIA_04920	1.32007	8.65179e-06	Calcium-transporting ATPase; This magnesium-dependent enzyme catalyzes the hydrolysis of ATP coupled with the transport of calcium.
ANIA_03574	1.49077	8.65179e-06	Uncharacterized protein.
ANIA_02478	-1.00475	8.65179e-06	4-hydroxyphenylpyruvate dioxygenase, putative (AFU_orthologue AFUA_6G00240).
ANIA_06135	1.38134	8.85413e-06	DUF1932 domain-containing protein.
ANIA_09264	1.84347	9.04096e-06	Carboxylic ester hydrolase; Belongs to the tannase family.
ANIA_11046	1.5449	9.66781e-06	DUF1524 domain-containing protein.
ANIA_08339	1.34287	9.87417e-06	Uncharacterized protein.
ANIA_09199	-1.11381	9.9433e-06	Uncharacterized protein.
ANIA_02383	2.02239	1.00412e-05	Uncharacterized protein.
ANIA_09302	1.59045	1.00864e-05	Protein kinase domain-containing protein.
ANIA_08641	1.73757	1.02104e-05	Uncharacterized protein.
ANIA_08630	1.09353	1.06465e-05	DUF953 domain-containing protein.
ANIA_09300	1.98335	1.07195e-05	Amino acid transporter (Eurofung).
ANIA_05422	1.79767	1.07929e-05	Beta-lactamase family protein (AFU_orthologue AFUA_5G07500).
ANIA_06128	2.68873	1.10194e-05	Uncharacterized protein.
ANIA_10042	-1.62114	1.12122e-05	Uncharacterized protein.
ANIA_00221	1.01261	1.1472e-05	Glyco_18 domain-containing protein.
ANIA_09457	2.35215	1.19323e-05	Aldo_ket_red domain-containing protein.
ANIA_04373	1.44505	1.2334e-05	Uncharacterized protein.
ANIA_03699	1.69064	1.2809e-05	Putative Zn(II)2Cys6 transcription factor (Eurofung).
ANIA_08507	-2.02082	1.28489e-05	MFS domain-containing protein.
ANIA_03252	-1.24333	1.30742e-05	Terpene synthase family protein (AFU_orthologue AFUA_5G15060).
ANIA_11049	1.79865	1.37998e-05	NmrA domain-containing protein.
ANIA_10678	1.24084	1.40743e-05	Uncharacterized protein.
ANIA_09187	1.63107	1.43515e-05	Uncharacterized protein.
ANIA_03703	1.50919	1.46731e-05	Uncharacterized protein.
ANIA_01628	1.84784	1.49091e-05	Sodium ion P-type ATPase (Eurofung); Belongs to the cation transport ATPase (P-type) (TC 3.A.3) family.
ANIA_08975	1.99951	1.54746e-05	Glutamine amidotransferase type-1 domain-containing protein.
ANIA_02860	1.73461	1.5783e-05	Oxidoreductase, zinc-binding (AFU_orthologue AFUA_3G11900).
ANIA_06805	-1.28924	1.58653e-05	MFS domain-containing protein; Belongs to the major facilitator superfamily. Sugar transporter (TC 2.A.1.1) family.
ANIA_04104	2.24222	1.59408e-05	Uncharacterized protein.
ANIA_03667	1.32325	1.62001e-05	HMG box protein, putative (JCVI).
ANIA_10558	1.27812	1.62162e-05	cAMP-mediated signaling protein Sok1, putative (AFU_orthologue AFUA_4G07280).
ANIA_07796	-2.45891	1.62162e-05	MFS domain-containing protein.
ANIA_10861	1.28093	1.6471e-05	Uncharacterized protein.
ANIA_00399	2.17949	1.65574e-05	Nitrate/nitrite transporter.
ANIA_09214	1.28619	1.74817e-05	Cytochrome P450, putative (Eurofung); Belongs to the cytochrome P450 family.
ANIA_02718	1.51009	1.75825e-05	Putative C2H2 finger domain transcription factor (Eurofung).
ANIA_05962	1.09859	1.7855e-05	Uncharacterized protein.
ANIA_08995	1.20132	1.96858e-05	Uncharacterized protein.
ANIA_03308	1.19151	2.01235e-05	Aamy domain-containing protein.
ANIA_10761	1.29804	2.0287e-05	Cold shock NA binding domain protein (JCVI).
ANIA_07071	1.00257	2.0523e-05	Polyketide synthase, putative (JCVI).
ANIA_00532	-1.48294	2.06527e-05	HTH CENPB-type domain-containing protein.
ANIA_05405	1.37269	2.22543e-05	Putative transcriptional repressor XBP1 (Eurofung).
ANIA_07177	-1.7102	2.27518e-05	WW domain protein (AFU_orthologue AFUA_4G03322).
ANIA_10384	-1.36591	2.2855e-05	C6 transcription factor, putative (AFU_orthologue AFUA_5G14530).
ANIA_08905	1.69461	2.43829e-05	Cytochrome P450, putative (Eurofung).
ANIA_06683	1.11718	2.58692e-05	Uncharacterized protein.
ANIA_02287	1.20087	2.68e-05	GABA transporter, putative (Eurofung).
ANIA_07128	1.05886	2.72404e-05	Uncharacterized protein.
ANIA_02719	2.29521	2.79884e-05	Uncharacterized protein.
ANIA_08141	-1.14546	2.83933e-05	Cytochrome P450, putative (Eurofung); Belongs to the cytochrome P450 family.
ANIA_00006	1.17463	2.86188e-05	Uncharacterized protein.
ANIA_08250	2.15266	2.86797e-05	Cytochrome P450, putative (Eurofung); Belongs to the cytochrome P450 family.
ANIA_03883	-1.77144	2.88138e-05	Endo-1,3(4)-beta-glucanase, putative (AFU_orthologue AFUA_5G02280).
ANIA_05876	-1.00213	2.91448e-05	Autophagy-related protein; Vacuolar effluxer which mediate the efflux of amino acids resulting from autophagic degradation. The release of autophagic amino acids allows the maintenance of protein synthesis and viability during nitrogen starvation; Belongs
ANIA_04815	1.32223	2.92317e-05	Extracellular serine-rich protein (AFU_orthologue AFUA_6G00670).
ANIA_05559	1.44429	3.08737e-05	MFS multidrug transporter, putative (AFU_orthologue AFUA_4G11780).
ANIA_04801	-1.2031	3.13817e-05	C2H2 zinc finger domain protein, putative (AFU_orthologue AFUA_3G06940).
ANIA_07787	1.62144	3.15791e-05	Uncharacterized protein.
ANIA_03341	1.49281	3.30508e-05	Chromate ion transporter (Eurofung).
ANIA_00158	-1.15478	3.65146e-05	Quinone oxidoreductase, putative (AFU_orthologue AFUA_5G11430).
ANIA_03356	1.14402	3.73388e-05	Putative Zn(II)2Cys6 transcription factor (Eurofung).
ANIA_01549	2.5944	3.78313e-05	Uncharacterized protein.
ANIA_02384	1.26248	3.88712e-05	Uncharacterized protein.
ANIA_07822	1.27831	3.99874e-05	Integral membrane protein, putative (AFU_orthologue AFUA_5G00770).
ANIA_05053	-1.06445	4.03381e-05	N-acetyltransferase domain-containing protein.
ANIA_09445	1.02714	4.03934e-05	Q_MOTIF domain-containing protein.
ANIA_08610	-1.11464	4.07814e-05	MFS domain-containing protein.
ANIA_06429	-1.59169	4.08517e-05	MFS domain-containing protein.
ANIA_05768	1.6771	4.14139e-05	FK506 suppressor Sfk1, putative (AFU_orthologue AFUA_6G06640).
ANIA_02717	2.09812	4.14888e-05	RNA-dependent RNA polymerase.
ANIA_03200	1.50299	4.55592e-05	Uncharacterized protein.
ANIA_03871	1.08945	4.6454e-05	ANK_REP_REGION domain-containing protein.
ANIA_02372	-1.65877	4.69883e-05	Uncharacterized protein.
ANIA_02565	1.78669	4.78491e-05	SnoaL-like domain-containing protein.
ANIA_02404	1.3868	4.98709e-05	DUF1295 domain protein (AFU_orthologue AFUA_8G05810).
ANIA_06201	1.02721	4.99582e-05	Uncharacterized protein.
ANIA_04933	-1.21807	5.19775e-05	Putative Zn(II)2Cys6 transcription factor (Eurofung).
ANIA_11151	1.73415	5.22197e-05	N2227 domain-containing protein.
ANIA_07773	-1.9752	5.22562e-05	Cytochrome P450, putative (Eurofung); Belongs to the cytochrome P450 family.
ANIA_05480	1.17228	5.26629e-05	RNA binding protein, putative (AFU_orthologue AFUA_6G13330).
ANIA_05424	2.02657	5.28949e-05	Uncharacterized protein.
ANIA_02584	-1.53433	5.46342e-05	MFS sugar transporter, putative (AFU_orthologue AFUA_8G01180); Belongs to the major facilitator superfamily. Sugar transporter (TC 2.A.1.1) family.
ANIA_08928	1.58308	5.77637e-05	ATP-binding cassette multidrug transporter; Belongs to the ABC transporter superfamily. ABCG family. PDR (TC 3.A.1.205) subfamily.
ANIA_09129	2.13937	5.79891e-05	NRPS-like enzyme, putative (AFU_orthologue AFUA_8G01222).
ANIA_10397	1.3579	5.96148e-05	ANK_REP_REGION domain-containing protein.
ANIA_03866	1.72974	6.05492e-05	L-serine dehydratase, putative (AFU_orthologue AFUA_4G07810).
ANIA_11313	1.88112	6.19597e-05	Uncharacterized protein.
ANIA_02554	1.08006	6.46941e-05	Lanthionine synthetase C family protein, putative (AFU_orthologue AFUA_1G06730).
ANIA_06030	1.13172	6.56169e-05	Putative Zn(II)2Cys6 transcription factor (Eurofung).
ANIA_03357	1.24206	6.56169e-05	Putative monosaccharide sugar transporter; Belongs to the major facilitator superfamily. Sugar transporter (TC 2.A.1.1) family.
ANIA_02574	-2.05545	6.89021e-05	FAD-binding PCMH-type domain-containing protein.
ANIA_06479	1.10818	7.91023e-05	Uncharacterized protein.
ANIA_02029	-1.1095	8.42297e-05	F-box domain-containing protein.
ANIA_07774	-1.89548	8.45161e-05	Integral membrane protein Pth11-like, putative (AFU_orthologue AFUA_7G06620).
ANIA_06770	1.09447	8.46854e-05	Amino acid transporter (Eurofung).
ANIA_03409	1.78185	8.66856e-05	Uncharacterized protein.
ANIA_06881	1.54791	8.71472e-05	Uncharacterized protein.
ANIA_02031	-2.43963	9.1551e-05	FSH1 domain-containing protein.
ANIA_10051	1.23026	9.17656e-05	Uncharacterized protein.
ANIA_08152	1.99666	9.46497e-05	Isoamyl alcohol oxidase (AFU_orthologue AFUA_3G07410); Belongs to the oxygen-dependent FAD-linked oxidoreductase family.
ANIA_03400	1.80782	9.48343e-05	Short chain dehydrogenase, putative (AFU_orthologue AFUA_1G17700).
ANIA_04577	1.11909	9.82721e-05	Uncharacterized protein.
ANIA_02685	1.43791	9.90271e-05	Uncharacterized protein.
ANIA_02041	1.3453	9.91463e-05	Uncharacterized protein.
ANIA_07939	1.29739	0.000101464	DUF2235 domain-containing protein.
ANIA_03872	1.22598	0.000102143	Uncharacterized protein.
ANIA_02469	-1.64777	0.000106768	Short chain dehydrogenase, putative (AFU_orthologue AFUA_5G01530).
ANIA_02371	-1.97868	0.000114119	Uncharacterized protein.
ANIA_01183	1.63839	0.000115698	Putative Zn(II)2Cys6 transcription factor (Eurofung).
ANIA_02561	2.47915	0.000117306	Uncharacterized protein.
ANIA_01616	-1.12554	0.000118117	Uncharacterized protein.
ANIA_04877	1.54988	0.000122154	Transposase Tan1-Aspergillus niger (ANG_orthologue An07g09460).
ANIA_08043	1.85668	0.000128023	BYS1 domain protein, putative (AFU_orthologue AFUA_5G01990).
ANIA_08618	-1.57593	0.000129081	Uncharacterized protein.
ANIA_02814	1.43589	0.000130881	MFS lactose permease, putative (AFU_orthologue AFUA_1G17310); Belongs to the major facilitator superfamily. Sugar transporter (TC 2.A.1.1) family.
ANIA_07817	1.74443	0.000132915	Uncharacterized protein.
ANIA_01547	1.3117	0.000138426	AcetylCoA_hyd_C domain-containing protein.
ANIA_02395	1.04869	0.000139848	Hydrolase, putative (AFU_orthologue AFUA_2G14520).
ANIA_05945	-1.53847	0.000143306	Uncharacterized protein.
ANIA_01821	-1.79865	0.000152786	FAD-binding monooxygenase, putative (AFU_orthologue AFUA_8G07040).
ANIA_09181	-1.25602	0.000152968	Oxidoreductase CipA-like, putative (AFU_orthologue AFUA_1G12460).
ANIA_05004	1.12488	0.000157054	Uncharacterized protein.
ANIA_00614	2.29192	0.000159138	MFS domain-containing protein.
ANIA_08402	-1.04098	0.000162664	Uncharacterized protein.
ANIA_10082	-1.12787	0.000169824	Serine/threonine-protein kinase, putative (AFU_orthologue AFUA_6G02242).
ANIA_08314	2.35805	0.000190432	SGNH_hydro domain-containing protein.
ANIA_06856	1.42294	0.000191332	Uncharacterized protein.
ANIA_03386	1.68498	0.000194738	Polyketide synthase, putative (JCVI).
ANIA_09309	1.82374	0.000206936	Uncharacterized protein.
ANIA_00527	-1.92108	0.000208258	YCII domain-containing protein.
ANIA_03640	-1.02677	0.000208348	Uncharacterized protein.
ANIA_08249	1.62644	0.000211534	Terpene cyclase/mutase family member; Belongs to the terpene cyclase/mutase family.
ANIA_02669	1.45526	0.000212037	Uncharacterized protein.
ANIA_06756	1.09769	0.000230999	Rieske domain-containing protein.
ANIA_07738	1.64845	0.00024532	Cupin_2 domain-containing protein.
ANIA_10325	1.30706	0.000248446	Protein kinase, putative (AFU_orthologue AFUA_7G00740).
ANIA_07937	-1.38596	0.000271819	CipC protein.
ANIA_00474	1.4257	0.000277553	Uncharacterized protein.
ANIA_11477	-2.33641	0.000277969	Uncharacterized protein.
ANIA_07323	-1.62104	0.000278947	Uncharacterized protein.
ANIA_06238	-1.34305	0.000279341	MFS siderophore iron transporter, putative (AFU_orthologue AFUA_3G03440).
ANIA_05846	1.53711	0.000280837	FAD binding oxidoreductase, putative (AFU_orthologue AFUA_4G14630); Belongs to the oxygen-dependent FAD-linked oxidoreductase family.
ANIA_02578	-2.36695	0.000289885	HEME_HALOPEROXIDASE domain-containing protein.
ANIA_03006	1.03888	0.000301899	Alpha/beta hydrolase, putative (AFU_orthologue AFUA_4G13070).
ANIA_00497	1.71202	0.000319339	Uncharacterized protein.
ANIA_02821	-1.5515	0.000337004	Amino acid transporter (Eurofung).
ANIA_00294	1.00365	0.00034236	Mitochondrial integral membrane protein (AFU_orthologue AFUA_1G03090).
ANIA_07919	1.35234	0.000352927	Putative Zn(II)2Cys6 transcription factor (Eurofung).
ANIA_10773	-1.04185	0.000363333	Uncharacterized protein.
ANIA_07992	1.36975	0.000369263	Uncharacterized protein.
ANIA_11471	1.26387	0.000372771	Uncharacterized protein.
ANIA_07115	-1.13552	0.000374085	RelA_SpoT domain-containing protein.
ANIA_02726	1.26683	0.000389533	Uncharacterized protein.
ANIA_02778	1.56854	0.000395057	Cytochrome b5 heme-binding domain-containing protein; Belongs to the cytochrome b5 family.
ANIA_05936	2.16072	0.000397237	TIL domain-containing protein.
ANIA_04950	-1.4915	0.00039868	Uncharacterized protein.
ANIA_11182	-1.18372	0.000402638	Uncharacterized protein.
ANIA_07598	-1.45203	0.000409953	GH131_N domain-containing protein.
ANIA_10692	1.95115	0.000455397	Uncharacterized protein.
ANIA_00628	1.25922	0.000458611	D-lactate dehydrogenase, putative (AFU_orthologue AFUA_1G17040); Belongs to the D-isomer specific 2-hydroxyacid dehydrogenase family.
ANIA_00608	-1.07963	0.000458611	AlcB domain-containing protein.
ANIA_05943	2.27367	0.000460288	Uncharacterized protein.
ANIA_00507	1.12773	0.000461223	Putative Zn(II)2Cys6 transcription factor (Eurofung).
ANIA_10048	-1.09462	0.000474758	Uncharacterized protein.
ANIA_06377	-1.77842	0.000480661	Uncharacterized protein.
ANIA_01833	1.97478	0.000507857	ZIP Zinc transporter, putative (AFU_orthologue AFUA_4G09560).
ANIA_04133	1.13382	0.000528824	Zinc knuckle transcription factor (CnjB), putative (AFU_orthologue AFUA_4G13060).
ANIA_05918	-1.44655	0.000542518	Catalase; Occurs in almost all aerobically respiring organisms and serves to protect cells from the toxic effects of hydrogen peroxide.
ANIA_08365	-1.40918	0.000550769	MFS siderochrome iron transporter MirB (AFU_orthologue AFUA_3G03640).
ANIA_02597	-1.91656	0.000551369	Putative Zn(II)2Cys6 transcription factor (Eurofung).
ANIA_05987	1.47223	0.000568275	Uncharacterized protein.
ANIA_05419	1.76504	0.000571315	AB hydrolase-1 domain-containing protein.
ANIA_03304	1.07719	0.000590307	GABA transporter, putative (Eurofung).
ANIA_08647	1.68322	0.000595819	Formate/nitrate family transporter (Eurofung).
ANIA_10123	1.33513	0.000675815	Uncharacterized protein.
ANIA_06806	-1.3186	0.000701699	Uncharacterized protein.
ANIA_02590	1.50581	0.000705562	Uncharacterized protein.
ANIA_07170	2.10693	0.000707568	Putative bHLH transcription factor (Eurofung).
ANIA_00814	-1.08097	0.000765045	Cell division cycle protein Cdc20, putative (AFU_orthologue AFUA_1G14730).
ANIA_08337	2.20793	0.000777675	High affinity zinc ion transporter, putative (AFU_orthologue AFUA_1G01550).
ANIA_08523	-1.24573	0.000784198	Uncharacterized protein.
ANIA_06787	1.3603	0.00078913	Cytochrome P450, putative (Eurofung); Belongs to the cytochrome P450 family.
ANIA_06097	-1.95876	0.000789294	Uncharacterized protein.
ANIA_02832	1.10476	0.000796072	Uncharacterized protein.
ANIA_01825	2.15533	0.000799354	Uncharacterized protein.
ANIA_08444	-1.37742	0.000810052	Putative cellulose synthase (Eurofung).
ANIA_02810	1.10856	0.000838349	ADAM family of metalloprotease ADM-A (AFU_orthologue AFUA_6G14420).
ANIA_01595	1.43994	0.0008429	Uncharacterized protein; Belongs to the GST superfamily.
ANIA_11387	1.93526	0.000846554	Uncharacterized protein.
ANIA_06273	-1.54827	0.000861793	Allergenic cerato-platanin Asp F13 (AFU_orthologue AFUA_2G12630).
ANIA_08703	-2.14029	0.000870382	Uncharacterized protein.
ANIA_10329	1.0905	0.000886969	Uncharacterized protein.
ANIA_08907	2.17763	0.000887766	C-4 methyl sterol oxidase, putative (AFU_orthologue AFUA_8G02440); Belongs to the sterol desaturase family.
ANIA_00768	1.08538	0.000888305	Fasciclin domain family protein (AFU_orthologue AFUA_1G14300).
ANIA_02813	1.38428	0.000888305	Oxidoreductase, short-chain dehydrogenase/reductase family (AFU_orthologue AFUA_2G04560).
ANIA_07795	-2.04768	0.00089987	Uncharacterized protein.
ANIA_07941	-1.87788	0.000904142	Uncharacterized protein.
ANIA_05845	2.18304	0.000950463	RING-finger domain protein, putative (AFU_orthologue AFUA_5G14845).
ANIA_03407	1.15636	0.00100985	Serine protease; Belongs to the peptidase S1B family.
ANIA_00857	1.15312	0.00102653	Uncharacterized protein.
ANIA_10332	1.44499	0.00102844	Uncharacterized protein.
ANIA_02699	1.81707	0.00103314	Uncharacterized protein.
ANIA_00546	-1.00702	0.00103535	Uncharacterized protein.
ANIA_02025	1.00877	0.00107469	Fork-head domain-containing protein.
ANIA_02557	1.13969	0.00110434	SET domain-containing protein.
ANIA_08544	2.15398	0.00110434	Cell wall cysteine-rich protein (AFU_orthologue AFUA_2G00400).
ANIA_00750	-1.38773	0.00111891	Uncharacterized protein.
ANIA_08420	-1.02607	0.00112718	Cytochrome b5 heme-binding domain-containing protein; Belongs to the cytochrome b5 family.
ANIA_03277	-1.47751	0.00112888	Uncharacterized protein.
ANIA_08778	1.40802	0.00112943	Putative Zn(II)2Cys6 transcription factor (Eurofung).
ANIA_02625	1.04565	0.00118196	MFS transporter of unkown specificity (AFU_orthologue AFUA_1G11350).
ANIA_02837	-1.07693	0.00127572	F-box domain protein (AFU_orthologue AFUA_4G00200).
ANIA_03502	1.83407	0.00129039	Putative Zn(II)2Cys6 transcription factor (Eurofung).
ANIA_03529	-1.20617	0.00130363	Uncharacterized protein.
ANIA_08627	1.15855	0.00130546	Uncharacterized protein.
ANIA_00510	-2.05456	0.0013803	Uncharacterized protein.
ANIA_00523	1.32567	0.00138216	Polyketide synthase, putative (JCVI).
ANIA_10657	1.1922	0.00141907	Uncharacterized protein.
ANIA_10473	-1.68685	0.00147405	Uncharacterized protein.
ANIA_07991	-2.10488	0.00148125	Uncharacterized protein.
ANIA_01813	-2.10207	0.00148559	Uncharacterized protein.
ANIA_05502	-1.33412	0.00148968	Uncharacterized protein.
ANIA_08369	1.23892	0.00149122	Glycosyl transferase, putative (AFU_orthologue AFUA_4G14070).
ANIA_08625	1.87946	0.00153776	Uncharacterized protein.
ANIA_08349	1.09283	0.00154016	Pyr_redox_2 domain-containing protein.
ANIA_02794	1.31804	0.00155089	MFS domain-containing protein; Belongs to the major facilitator superfamily. Sugar transporter (TC 2.A.1.1) family.
ANIA_07888	1.44549	0.00158633	Uncharacterized protein.
ANIA_11152	-2.04539	0.00172945	1,3-beta-glucanosyltransferase; Splits internally a 1,3-beta-glucan molecule and transfers the newly generated reducing end (the donor) to the non-reducing end of another 1,3-beta-glucan molecule (the acceptor) forming a 1,3-beta linkage, resulting in the
ANIA_06477	1.67928	0.00174223	MFS multidrug transporter, putative (AFU_orthologue AFUA_1G01930).
ANIA_03508	1.75964	0.00174515	RTA1 domain protein, putative (AFU_orthologue AFUA_5G01310).
ANIA_02037	-2.04171	0.00177393	NmrA domain-containing protein.
ANIA_04051	2.03077	0.00178534	Uncharacterized protein.
ANIA_09348	1.43424	0.00178647	GMC_OxRdtase_N domain-containing protein.
ANIA_02644	1.26676	0.00179669	Putative Zn(II)2Cys6 transcription factor (Eurofung).
ANIA_02564	1.46387	0.00181527	Aminotransferase, putative (AFU_orthologue AFUA_4G00630).
ANIA_06421	1.43813	0.00181618	Urea hydro-lyase/cyanamide hydratase, putative (AFU_orthologue AFUA_1G10870).
ANIA_02864	-1.0875	0.00193974	MFS domain-containing protein.
ANIA_02694	1.36471	0.00197149	Oxidoreductase, short chain dehydrogenase/reductase family (AFU_orthologue AFUA_5G14000).
ANIA_02360	-1.05698	0.00198664	Purple acid phosphatase.
ANIA_07781	1.38283	0.00199228	Arabinosidase, putative (AFU_orthologue AFUA_2G00650).
ANIA_08943	-1.59804	0.00199528	Integral membrane protein, putative (AFU_orthologue AFUA_6G11560).
ANIA_02350	1.62686	0.0020062	Amino_oxidase domain-containing protein.
ANIA_10759	1.28184	0.00203141	Uncharacterized protein.
ANIA_03485	1.81448	0.00208607	Uncharacterized protein.
ANIA_08781	1.24714	0.00215234	Uncharacterized protein.
ANIA_10333	1.23945	0.0021594	Metallopeptidase, putative (JCVI).
ANIA_09449	-1.07177	0.00220028	HD superfamily hydrolase, putative (AFU_orthologue AFUA_1G03035).
ANIA_01310	1.82552	0.00220656	FAD-binding PCMH-type domain-containing protein; Belongs to the oxygen-dependent FAD-linked oxidoreductase family.
ANIA_09161	1.28359	0.00225789	FAD_binding_3 domain-containing protein.
ANIA_09458	1.41791	0.00229587	Putative Zn(II)2Cys6 transcription factor (Eurofung).
ANIA_01329	-1.32508	0.00234002	FAD-binding PCMH-type domain-containing protein.
ANIA_04646	1.04681	0.0023449	Uncharacterized protein.
ANIA_00778	1.98402	0.00238298	Chitin binding protein, putative (AFU_orthologue AFUA_1G14430).
ANIA_01677	1.25361	0.00241546	Short chain dehydrogenase, putative (AFU_orthologue AFUA_4G08710).
ANIA_00033	1.27071	0.00241838	Uncharacterized protein.
ANIA_07418	1.02603	0.00252399	Phenol 2-monooxygenase, putative (AFU_orthologue AFUA_1G13660).
ANIA_08026	-1.95782	0.00253032	Amino acid transporter (Eurofung).
ANIA_05130	1.09647	0.00253639	Coproporphyrinogen III oxidase, putative (AFU_orthologue AFUA_1G07480).
ANIA_05615	-1.17795	0.00260684	Uncharacterized protein.
ANIA_10207	1.11776	0.0026335	MFS transporter, putative (AFU_orthologue AFUA_8G04702).
ANIA_08966	1.40742	0.00263866	Uncharacterized protein.
ANIA_11171	-1.9911	0.00265772	Uncharacterized protein.
ANIA_03385	1.31039	0.00268564	Putative Zn(II)2Cys6 transcription factor (Eurofung).
ANIA_10846	1.91255	0.00290706	Uncharacterized protein.
ANIA_03750	-1.87613	0.00298381	Uncharacterized protein.
ANIA_00553	1.93004	0.00302902	Uncharacterized protein.
ANIA_07169	1.6832	0.0030602	Expressed flavohemoprotein (Eurofung); Belongs to the globin family.
ANIA_07636	-1.04562	0.00309356	Oxidoreductase (Eurofung).
ANIA_11143	1.07355	0.00309493	Glucoamylase.
ANIA_11221	1.21171	0.00311583	Proline dehydrogenase; Converts proline to delta-1-pyrroline-5-carboxylate.
ANIA_03314	1.26344	0.00312018	GFA domain-containing protein.
ANIA_03381	1.04075	0.00315876	Uncharacterized protein; Belongs to the fungal fatty acid synthetase subunit beta family.
ANIA_01318	1.67949	0.00324562	Uncharacterized protein.
ANIA_05323	1.08141	0.00330677	MFS sugar transporter, putative (AFU_orthologue AFUA_8G06870); Belongs to the major facilitator superfamily. Sugar transporter (TC 2.A.1.1) family.
ANIA_04119	1.8547	0.00334421	MFS domain-containing protein.
ANIA_08148	1.21096	0.00339321	Uncharacterized protein.
ANIA_00839	1.55493	0.00342469	Uncharacterized protein.
ANIA_08653	1.55066	0.00348235	Glutamyl-tRNA(Gln) amidotransferase, subunit A (AFU_orthologue AFUA_7G06800).
ANIA_03489	-1.1253	0.00348999	Uncharacterized protein.
ANIA_05329	-1.13621	0.00365391	MFS domain-containing protein.
ANIA_08752	1.12781	0.00377246	Ethanolamine utilization protein (EutQ), putative (AFU_orthologue AFUA_6G02845).
ANIA_05939	1.52555	0.00385958	Uncharacterized protein; Belongs to the 5'-nucleotidase family.
ANIA_03524	-1.14314	0.00394013	NAD binding Rossmann fold oxidoreductase, putative (AFU_orthologue AFUA_8G04870).
ANIA_02336	-1.92154	0.00402585	Uncharacterized protein.
ANIA_08354	1.38301	0.00402585	NmrA-like family protein (AFU_orthologue AFUA_6G00230).
ANIA_08901	1.32952	0.00409043	MFS transporter, putative (AFU_orthologue AFUA_7G01190).
ANIA_10388	1.89952	0.00412037	Glucooligosaccharide oxidase, putative (AFU_orthologue AFUA_6G14340); Belongs to the oxygen-dependent FAD-linked oxidoreductase family.
ANIA_09343	1.45397	0.00440268	Uncharacterized protein.
ANIA_03481	-1.87923	0.00443471	CVNH domain-containing protein.
ANIA_01497	1.88819	0.00443471	Uncharacterized protein.
ANIA_08324	1.86225	0.00459689	Uncharacterized protein.
ANIA_03482	-1.75246	0.00461321	Uncharacterized protein.
ANIA_03509	1.61823	0.00461814	Uncharacterized protein.
ANIA_09307	1.15827	0.00463464	MOSC domain-containing protein.
ANIA_06946	1.89626	0.00476406	Uncharacterized protein.
ANIA_02707	-1.17916	0.00476508	MFS domain-containing protein.
ANIA_06930	1.42878	0.00477583	Uncharacterized protein; Belongs to the class-III pyridoxal-phosphate-dependent aminotransferase family.
ANIA_05468	-1.73471	0.0048897	Uncharacterized protein.
ANIA_05421	1.7763	0.00489322	Steroid monooxygenase (CpmA), putative (AFU_orthologue AFUA_5G07490).
ANIA_05018	-1.33647	0.00496238	Uncharacterized protein.
ANIA_05252	1.88679	0.00497256	Putative C2H2 finger domain transcription factor (Eurofung).
ANIA_03781	1.79846	0.0050997	Phosphate transporter; Sodium-phosphate symporter which plays a fundamental housekeeping role in phosphate transport. Belongs to the inorganic phosphate transporter (PiT) (TC 2.A.20) family.
ANIA_10506	1.87207	0.0051011	Heat shock trehalose synthase, putative (AFU_orthologue AFUA_5G14780).
ANIA_03513	-1.16693	0.0052343	Uncharacterized protein.
ANIA_00801	1.00491	0.0052537	Uncharacterized protein.
ANIA_08574	1.12691	0.00526854	Uncharacterized protein.
ANIA_09265	1.29792	0.00528302	Uncharacterized protein.
ANIA_03238	1.87451	0.00530278	Uncharacterized protein.
ANIA_09524	1.8516	0.00530864	Endo-1,4-beta-glucanase, putative (AFU_orthologue AFUA_3G03870).
ANIA_08969	1.51453	0.00542343	Lysozyme.
ANIA_01584	1.0633	0.00544397	Putative Zn(II)2Cys6 transcription factor (Eurofung).
ANIA_00395	1.457	0.00552804	Inorganic pyrophosphatase (Eurofung).
ANIA_05435	-1.81557	0.00554413	Aldedh domain-containing protein; Belongs to the aldehyde dehydrogenase family.
ANIA_05324	1.07339	0.00554413	Uncharacterized protein.
ANIA_06018	1.76662	0.00562655	FAD_binding_3 domain-containing protein.
ANIA_09332	1.38357	0.00567743	NmrA domain-containing protein.
ANIA_08392	1.16085	0.00567902	Alpha-1,4-galactosidase (Eurofung).
ANIA_03377	-1.85641	0.00572081	Aspergillopepsin, putaitve (AFU_orthologue AFUA_7G01200).
ANIA_01838	1.24807	0.00589653	Uncharacterized protein.
ANIA_06399	1.39743	0.00611294	Cysteine proteinase 1, mitochondrial; Has aminopeptidase activity, shortening substrate peptides sequentially by 1 amino acid. Has bleomycin hydrolase activity, which can protect the cell from the toxic effects of bleomycin. Has homocysteine-thiolactonase
ANIA_02808	-1.81553	0.00616216	Uncharacterized protein.
ANIA_02472	-1.50445	0.00618411	Protein phosphatase, putative (AFU_orthologue AFUA_5G13740).
ANIA_08760	1.08193	0.00623523	MFS transporter, putative (AFU_orthologue AFUA_6G13880).
ANIA_08658	1.63022	0.00624344	Uncharacterized protein.
ANIA_04606	1.23515	0.00624599	Putative Zn(II)2Cys6 transcription factor (Eurofung).
ANIA_03982	1.03081	0.0065189	Metallophos domain-containing protein.
ANIA_03384	1.3671	0.00671128	Uncharacterized protein.
ANIA_02704	1.44916	0.00692506	GMC_OxRdtase_N domain-containing protein.
ANIA_11609	-1.11541	0.00697988	Uncharacterized protein.
ANIA_06948	-1.7421	0.00711647	Putative transglycosidase, GH16 family (Eurofung).
ANIA_02201	1.19944	0.00723546	Amino acid transporter (Eurofung).
ANIA_07532	1.13135	0.00727342	Uncharacterized protein.
ANIA_07214	-1.80602	0.00733325	NADPH-dependent FMN reductase Lot6, putative (AFU_orthologue AFUA_7G06600).
ANIA_06926	1.74242	0.00734272	Uncharacterized protein.
ANIA_01378	1.79338	0.00734595	Uncharacterized protein.
ANIA_08587	-1.06926	0.00746856	FMN dependent dehydrogenase, putative (AFU_orthologue AFUA_1G00500).
ANIA_08494	1.36096	0.00747639	Uncharacterized protein.
ANIA_03256	-1.08219	0.00775747	Cytochrome P450, putative (Eurofung); Belongs to the cytochrome P450 family.
ANIA_06459	1.72034	0.00779175	Isoamyl alcohol oxidase (AFU_orthologue AFUA_3G07410); Belongs to the oxygen-dependent FAD-linked oxidoreductase family.
ANIA_07322	-1.1502	0.00818032	GPI anchored protein, putative (AFU_orthologue AFUA_6G02800).
ANIA_02030	-1.78263	0.00831316	Nitroreductase family protein (AFU_orthologue AFUA_3G03530).
ANIA_10226	1.14288	0.00838735	Aldolase_II domain-containing protein.
ANIA_01650	1.31243	0.00852502	Short chain dehydrogenase (AtsC), putative (AFU_orthologue AFUA_3G00180).
ANIA_08643	1.07567	0.0085678	BZIP transcription factor (Atf21), putative (AFU_orthologue AFUA_5G12960).
ANIA_08416	1.1777	0.0085764	Uncharacterized protein.
ANIA_08913	1.69841	0.00858034	Uncharacterized protein.
ANIA_09012	1.46624	0.0087416	Dihydrodipicolinate synthetase family protein (AFU_orthologue AFUA_8G02270); Belongs to the DapA family.
ANIA_00610	1.15685	0.0087582	VIC potassium ion channel, beta subunit (Eurofung).
ANIA_08163	1.16692	0.00879199	Oxidoreductase, short-chain dehydrogenase/reductase family (AFU_orthologue AFUA_5G02870).
ANIA_03568	1.77188	0.00889626	Uncharacterized protein.
ANIA_02032	-1.28908	0.00890482	Polyketide synthase, putative (JCVI).
ANIA_09034	-1.24394	0.00904551	Aldehyde dehydrogenase ALDH (AFU_orthologue AFUA_8G02310); Belongs to the aldehyde dehydrogenase family.
ANIA_08951	1.76751	0.00906244	Uncharacterized protein.
ANIA_08418	1.49284	0.00931978	Amidohydro-rel domain-containing protein.
ANIA_07202	1.56654	0.00932183	Isochorismatase family hydrolase, putative (AFU_orthologue AFUA_3G03270).
ANIA_10296	1.75555	0.00936785	Fumarate reductase; Irreversibly catalyzes the reduction of fumarate to succinate.
ANIA_09162	1.10226	0.0094016	Uncharacterized protein.
ANIA_08974	1.37286	0.00945044	Uncharacterized protein.
ANIA_03614	-1.58381	0.00950342	Uncharacterized protein.
ANIA_02894	1.03746	0.0100164	LEA domain protein (AFU_orthologue AFUA_3G11550).
ANIA_08328	1.20674	0.0102078	Uncharacterized protein.
ANIA_08910	-1.49039	0.0102271	Polyketide synthase, putative (JCVI).
ANIA_04117	-1.43394	0.0102383	Cytochrome P450, putative (Eurofung); Belongs to the cytochrome P450 family.
ANIA_01644	-1.46048	0.0106325	Uncharacterized protein.
ANIA_03960	1.43448	0.0108181	GMC_OxRdtase_N domain-containing protein.
ANIA_08527	-1.23042	0.0109377	ThiJ/PfpI family protein (AFU_orthologue AFUA_5G14240).
ANIA_05508	-1.67363	0.0116861	Uncharacterized protein.
ANIA_04124	1.69788	0.0117733	GABA transporter, putative (Eurofung).
ANIA_07142	-1.70521	0.0122372	Acid phosphatase, putative (AFU_orthologue AFUA_4G03660).
ANIA_01815	1.35962	0.012358	Uncharacterized protein.
ANIA_02596	-1.48659	0.012358	Cytochrome P450, putative (Eurofung); Belongs to the cytochrome P450 family.
ANIA_07359	1.4354	0.0126289	Cytochrome P450, putative (Eurofung); Belongs to the cytochrome P450 family.
ANIA_08623	1.69235	0.0127506	Uncharacterized protein.
ANIA_02038	-1.67917	0.0127856	Uncharacterized protein.
ANIA_02571	1.68301	0.01285	Uncharacterized protein.
ANIA_09193	1.02534	0.0131591	LaeA-like methyltransferase, putative (AFU_orthologue AFUA_2G04380).
ANIA_03001	1.0365	0.0133186	Protein kinase domain-containing protein (AFU_orthologue AFUA_3G08710).
ANIA_11818	1.2857	0.0136124	Putative Zn(II)2Cys6 transcription factor (Eurofung).
ANIA_09390	1.29881	0.0136536	Chitinase; Belongs to the glycosyl hydrolase 18 family.
ANIA_05401	1.61843	0.0136536	Uncharacterized protein.
ANIA_07392	1.405	0.0137356	Choline transporter, putative (Eurofung).
ANIA_11030	1.20177	0.0139095	NADP(+) coupled glycerol dehydrogenase (Eurofung).
ANIA_10628	1.28928	0.0139313	SpoC1-C1C protein.
ANIA_11047	-1.6571	0.0139313	CIA30 domain-containing protein.
ANIA_01315	1.12454	0.0140019	Uncharacterized protein.
ANIA_00366	1.49376	0.0140454	Uncharacterized protein.
ANIA_00773	1.13521	0.0140496	Metalloreductase, putative (AFU_orthologue AFUA_1G14340).
ANIA_11442	-1.06678	0.0140841	Uncharacterized protein.
ANIA_11172	1.34153	0.0141325	Uncharacterized protein.
ANIA_00217	1.54757	0.0144765	Phosphate permease (AFU_orthologue AFUA_5G01320).
ANIA_02803	-1.44361	0.0145528	Uncharacterized protein.
ANIA_10605	1.24839	0.0147435	Uncharacterized protein.
ANIA_01928	1.06309	0.0147435	Uncharacterized protein.
ANIA_05781	1.54381	0.0148028	Heat-shock protein (Eurofung); Belongs to the small heat shock protein (HSP20) family.
ANIA_02471	-1.24457	0.014846	Hva1_TUDOR domain-containing protein.
ANIA_00758	-1.42284	0.0150818	Uncharacterized protein.
ANIA_09385	-1.59871	0.0153195	Uncharacterized protein.
ANIA_07203	-1.0696	0.0153519	Uncharacterized protein.
ANIA_05938	1.40309	0.016004	CIA30 domain-containing protein.
ANIA_07798	-1.35466	0.0160229	Uncharacterized protein.
ANIA_02555	1.22362	0.0163865	Carboxypeptidase; Belongs to the peptidase S10 family.
ANIA_03707	1.00631	0.0165489	Beta-alanine synthase, putative (AFU_orthologue AFUA_6G12670).
ANIA_08593	-1.49468	0.0167267	Chlorohydrolase family protein, putative (AFU_orthologue AFUA_4G00460).
ANIA_06944	-1.00964	0.0168377	Uncharacterized protein.
ANIA_07529	1.08163	0.0168582	Zinc metallopeptidase, putative (AFU_orthologue AFUA_6G09600).
ANIA_01938	-1.62052	0.0169118	15-hydroxyprostaglandin dehydrogenase (NAD(+)) (AFU_orthologue AFUA_3G09480).
ANIA_02036	-1.2784	0.0169265	Putative Zn(II)2Cys6 transcription factor (Eurofung).
ANIA_03359	1.04348	0.0169298	Proline transporter (Eurofung).
ANIA_06458	1.63244	0.0169347	Uncharacterized protein.
ANIA_07452	1.23786	0.0171307	Uncharacterized protein.
ANIA_03638	1.6057	0.0171712	Fatty acid hydroxylase domain-containing protein; Belongs to the sterol desaturase family.
ANIA_03893	-1.52909	0.0173174	Uncharacterized protein.
ANIA_02798	1.41598	0.0177192	Uncharacterized protein.
ANIA_00509	-1.5988	0.0179555	Class V chitinase, putative (AFU_orthologue AFUA_6G13720).
ANIA_10629	1.56356	0.0193598	FA_desaturase domain-containing protein.
ANIA_03773	1.02506	0.019435	Uncharacterized protein.
ANIA_07395	1.35981	0.019435	Integral membrane protein (AFU_orthologue AFUA_5G00840).
ANIA_07801	-1.00864	0.0200778	Putative siderophore-degrading esterase (Eurofung).
ANIA_03276	1.32679	0.0201232	Oxidoreductase, short-chain dehydrogenase/reductase family (AFU_orthologue AFUA_2G14460); Belongs to the short-chain dehydrogenases/reductases (SDR) family.
ANIA_04392	-1.09804	0.0202847	Uncharacterized protein.
ANIA_03997	1.40415	0.0204791	MFS monocarboxylate transporter, putative (AFU_orthologue AFUA_3G03240).
ANIA_04277	1.24981	0.0216976	MFS domain-containing protein; Belongs to the major facilitator superfamily. Sugar transporter (TC 2.A.1.1) family.
ANIA_07330	-1.46966	0.0221335	C2H2 finger domain protein, putative (AFU_orthologue AFUA_2G16540).
ANIA_09456	1.30663	0.0222508	MFS allantoate transporter, putative (AFU_orthologue AFUA_6G03720).
ANIA_00171	-1.36367	0.0223019	Uncharacterized protein.
ANIA_05467	-1.55802	0.0224727	Uncharacterized protein.
ANIA_10447	1.54676	0.0228968	Carn_acyltransf domain-containing protein; Belongs to the carnitine/choline acetyltransferase family.
ANIA_02676	1.51689	0.0230707	Uncharacterized protein.
ANIA_07215	1.14659	0.024206	Uncharacterized protein.
ANIA_07959	1.0483	0.024566	DUF1264 domain protein (AFU_orthologue AFUA_5G12830).
ANIA_02683	-1.5216	0.0246622	Uncharacterized protein.
ANIA_08325	1.54215	0.0247138	Uncharacterized protein.
ANIA_06417	1.28378	0.0249627	MFS transporter, putative (AFU_orthologue AFUA_5G00430).
ANIA_08737	1.22549	0.0255497	MSTA protein; Belongs to the major facilitator superfamily. Sugar transporter (TC 2.A.1.1) family.
ANIA_06772	-1.52784	0.0257916	Uncharacterized protein.
ANIA_03284	1.35883	0.0257916	Uncharacterized protein.
ANIA_08958	1.53034	0.0260954	Uncharacterized protein.
ANIA_02844	-1.50948	0.026547	Uncharacterized protein.
ANIA_05359	1.51365	0.0265516	Uncharacterized protein.
ANIA_08759	1.0178	0.0275031	Short chain dehydrogenase/reductase, putative (AFU_orthologue AFUA_6G02990); Belongs to the short-chain dehydrogenases/reductases (SDR) family.
ANIA_07515	1.46104	0.0284292	Aspergillopepsin, putative (AFU_orthologue AFUA_3G02970).
ANIA_06389	1.00074	0.0286334	Carboxylic ester hydrolase; Belongs to the type-B carboxylesterase/lipase family.
ANIA_02583	-1.3536	0.0294914	Glyceraldehyde-3-phosphate dehydrogenase (Eurofung); Belongs to the glyceraldehyde-3-phosphate dehydrogenase family.
ANIA_01321	1.0098	0.03007	Uncharacterized protein.
ANIA_07981	-1.0385	0.0304638	FAD_binding_8 domain-containing protein.
ANIA_06818	1.08971	0.030582	Phytanoyl-CoA dioxygenase family protein (AFU_orthologue AFUA_8G00480).
ANIA_01311	1.48718	0.0310501	FAD_binding_3 domain-containing protein.
ANIA_06470	-1.43048	0.031952	Lysozyme.
ANIA_03406	1.13766	0.0320581	Uncharacterized protein.
ANIA_08459	1.30667	0.0321113	MFS multidrug transporter, putative (AFU_orthologue AFUA_1G16910).
ANIA_03295	-1.46425	0.0339659	Uncharacterized protein.
ANIA_07809	1.46569	0.0351117	Uncharacterized protein.
ANIA_05397	1.44088	0.0352173	Uncharacterized protein.
ANIA_01774	1.06245	0.0353221	Uncharacterized protein.
ANIA_05372	-1.34018	0.0354032	Uncharacterized protein.
ANIA_03479	-1.21721	0.035822	DUF1212 domain membrane protein (AFU_orthologue AFUA_5G07620).
ANIA_05275	1.36623	0.035822	Choline transporter, putative (Eurofung).
ANIA_04811	1.30833	0.0367538	Uncharacterized protein.
ANIA_10998	1.19525	0.0382542	Uncharacterized protein.
ANIA_00396	1.41648	0.0385074	Putative bHLH transcription factor (Eurofung).
ANIA_11432	1.06015	0.0385307	Uncharacterized protein.
ANIA_08351	1.16143	0.0387689	Flavin-binding monooxygenase-like protein (AFU_orthologue AFUA_4G09220).
ANIA_07391	1.16816	0.03963	Uncharacterized protein.
ANIA_08659	1.42877	0.0399238	Amino acid transporter (Eurofung).
ANIA_09297	1.35192	0.0422125	67 kDa myosin-cross-reactive antigen family protein (AFU_orthologue AFUA_3G03570).
ANIA_08955	1.41828	0.0422125	MFS domain-containing protein.
ANIA_10612	1.40316	0.0430215	Fumarylacetoacetate hydrolase family protein (AFU_orthologue AFUA_1G02370).
ANIA_11378	1.4014	0.0446286	Uncharacterized protein.
ANIA_04008	1.302	0.0448236	Hypothetical O-methyltransferase (Eurofung).
ANIA_02033	-1.10518	0.0452833	FAD_binding_3 domain-containing protein.
ANIA_07419	1.23192	0.04558	Uncharacterized protein.
ANIA_07404	-1.15745	0.0462524	Alpha/beta hydrolase, putative (AFU_orthologue AFUA_3G01280).
ANIA_07414	1.38666	0.0465246	Uncharacterized protein.
ANIA_00283	1.10593	0.04687	Uncharacterized protein.
ANIA_08732	1.09647	0.0481833	Putative Zn(II)2Cys6 transcription factor (Eurofung).
ANIA_08159	-1.08565	0.0485625	Uncharacterized protein.
ANIA_03247	1.38261	0.0485625	ABC multidrug transporter (Eurofung); Belongs to the ABC transporter superfamily. ABCG family. PDR (TC 3.A.1.205) subfamily.
ANIA_09005	1.2653	0.0488008	Polyketide synthase, putative (JCVI).
ANIA_06755	1.18515	0.0490198	Acyl-CoA dehydrogenase, putative (AFU_orthologue AFUA_5G09980).
ANIA_07907	1.03273	0.0495436	VOC domain-containing protein.
ANIA_03210	-1.15793	0.0496451	MFS myo-inositol transporter, putative (AFU_orthologue AFUA_4G01560); Belongs to the major facilitator superfamily. Sugar transporter (TC 2.A.1.1) family.
ANIA_07895	-2.87924	8.54904e-130	NA
ANIA_11192	6.70893	7.44744e-88	NA
ANIA_11199	6.89936	1.51573e-73	NA
ANIA_09218	6.7996	2.54873e-67	NA
ANIA_11198	6.57455	3.95201e-55	NA
ANIA_02421	2.7195	1.26153e-52	NA
ANIA_09220	6.35292	1.32216e-50	NA
ANIA_07898	-1.87249	9.80158e-42	NA
ANIA_07900	-1.91938	3.6804e-37	NA
ANIA_06359	1.56648	3.87941e-37	NA
ANIA_10557	-1.66399	1.40739e-35	NA
ANIA_20014	-2.48949	2.49639e-35	NA
ANIA_11702	-2.05249	4.1591e-30	NA
ANIA_01896	-1.79833	1.14771e-29	NA
ANIA_12199	1.70272	2.34802e-24	NA
ANIA_01029	3.41045	1.64254e-23	NA
ANIA_11789	2.33008	3.41338e-23	NA
ANIA_08381	3.91971	3.82681e-23	NA
ANIA_12192	3.18051	2.58155e-22	NA
ANIA_01031	4.01752	5.09901e-22	NA
ANIA_12099	4.72632	1.61069e-21	NA
ANIA_07388	1.61875	2.89486e-20	NA
ANIA_11703	-2.05034	1.14221e-19	NA
ANIA_11196	3.75055	6.11752e-18	NA
ANIA_00734	-1.24375	2.83925e-17	NA
ANIA_04142	4.40219	5.05691e-17	NA
ANIA_11782	-1.4383	2.73892e-16	NA
ANIA_09365	1.8728	3.5422e-16	NA
ANIA_05179	-1.60499	3.5422e-16	NA
ANIA_01805	-1.11665	4.55643e-16	NA
ANIA_08277	1.28483	2.23498e-15	NA
ANIA_12483	1.33665	4.03952e-15	NA
ANIA_08755	-1.16128	4.45458e-14	NA
ANIA_01032	3.62374	4.45458e-14	NA
ANIA_08790	-1.00036	6.12698e-14	NA
ANIA_02545	1.89678	2.73183e-13	NA
ANIA_09219	4.26401	5.91199e-13	NA
ANIA_12053	-2.21605	1.22144e-12	NA
ANIA_05558	1.8575	3.56121e-11	NA
ANIA_12264	1.84551	4.89042e-11	NA
ANIA_10151	1.2991	9.37924e-11	NA
ANIA_12294	2.62667	9.37924e-11	NA
ANIA_03230	2.59149	1.3076e-10	NA
ANIA_11962	-1.20077	1.51808e-10	NA
ANIA_12293	1.73433	1.6006e-10	NA
ANIA_01033	3.06414	2.00294e-10	NA
ANIA_08979	2.56076	4.20788e-10	NA
ANIA_09259	3.1852	7.19086e-10	NA
ANIA_04741	1.31315	5.04525e-09	NA
ANIA_08978	2.17497	8.91773e-09	NA
ANIA_11015	1.69015	9.56993e-09	NA
ANIA_03494	2.65592	9.8465e-09	NA
ANIA_01035	3.15002	2.1564e-08	NA
ANIA_01034	3.11497	3.34738e-08	NA
ANIA_09249	2.53304	5.21834e-08	NA
ANIA_11191	3.36611	5.50751e-08	NA
ANIA_03396	1.82332	6.72e-08	NA
ANIA_05440	-1.02331	3.39256e-07	NA
ANIA_03225	1.41137	3.50874e-07	NA
ANIA_02920	-1.47716	3.51383e-07	NA
ANIA_03787	-1.16572	3.66148e-07	NA
ANIA_11989	1.42587	3.89421e-07	NA
ANIA_01036	2.91368	4.01564e-07	NA
ANIA_12135	2.28223	6.08331e-07	NA
ANIA_00622	2.33014	6.97803e-07	NA
ANIA_03495	2.13144	8.75347e-07	NA
ANIA_11188	2.62446	8.99422e-07	NA
ANIA_00749	-2.61036	2.09033e-06	NA
ANIA_07825	2.03127	2.30889e-06	NA
ANIA_10576	-1.04631	3.35499e-06	NA
ANIA_11698	1.98997	4.17734e-06	NA
ANIA_07805	1.91421	9.39698e-06	NA
ANIA_01136	-1.03066	9.97213e-06	NA
ANIA_11206	2.70546	1.00803e-05	NA
ANIA_04770	1.09957	1.58804e-05	NA
ANIA_08783	-1.20174	1.62162e-05	NA
ANIA_05333	1.14723	1.73062e-05	NA
ANIA_08379	2.53675	2.0484e-05	NA
ANIA_08981	1.75646	2.1238e-05	NA
ANIA_08670	1.24151	2.86797e-05	NA
ANIA_11189	1.6699	3.02943e-05	NA
ANIA_12189	1.43706	3.17964e-05	NA
ANIA_11799	1.60128	3.32666e-05	NA
ANIA_11013	2.46024	5.00871e-05	NA
ANIA_12198	1.00932	5.77637e-05	NA
ANIA_11931	1.52071	6.36762e-05	NA
ANIA_08453	2.52113	6.45982e-05	NA
ANIA_12376	2.34441	7.50582e-05	NA
ANIA_07816	2.32518	8.16245e-05	NA
ANIA_12443	2.20841	9.77246e-05	NA
ANIA_03228	1.99881	0.000113153	NA
ANIA_07821	1.3258	0.000118117	NA
ANIA_03390	2.47782	0.000131719	NA
ANIA_03490	1.59641	0.000154736	NA
ANIA_09340	1.36115	0.000154736	NA
ANIA_02901	-1.39573	0.000160102	NA
ANIA_07804	1.86733	0.000187219	NA
ANIA_08383	1.79756	0.000216786	NA
ANIA_12124	1.09337	0.000230635	NA
ANIA_01602	2.10215	0.000234019	NA
ANIA_11197	1.25456	0.000265376	NA
ANIA_12240	1.65179	0.000278756	NA
ANIA_20004	1.05235	0.000289885	NA
ANIA_07810	2.30519	0.000321599	NA
ANIA_02286	2.26723	0.000384744	NA
ANIA_03380	1.19604	0.000385263	NA
ANIA_03492	1.43043	0.000452206	NA
ANIA_08412	2.05962	0.000463286	NA
ANIA_05823	-1.26518	0.000468239	NA
ANIA_03358	1.31956	0.000512344	NA
ANIA_03496	1.17182	0.000520352	NA
ANIA_07135	1.20075	0.000552328	NA
ANIA_01742	1.36033	0.000595879	NA
ANIA_07799	1.00555	0.000731172	NA
ANIA_11752	1.37909	0.000782531	NA
ANIA_20015	-2.0606	0.000846455	NA
ANIA_20012	-2.12628	0.000880876	NA
ANIA_11006	1.78537	0.000904142	NA
ANIA_12308	-1.50788	0.000916553	NA
ANIA_12254	-1.23921	0.000929427	NA
ANIA_02359	-1.03985	0.00113782	NA
ANIA_11880	1.11819	0.00118166	NA
ANIA_10081	-1.10823	0.00137608	NA
ANIA_02530	2.11831	0.00139324	NA
ANIA_07824	1.75621	0.00149585	NA
ANIA_01832	1.1229	0.0019211	NA
ANIA_09226	2.03675	0.00193327	NA
ANIA_01887	1.50228	0.00208742	NA
ANIA_12129	1.00541	0.0021293	NA
ANIA_07807	2.03107	0.00213483	NA
ANIA_08540	-1.50355	0.0021547	NA
ANIA_12371	1.59664	0.00259504	NA
ANIA_07915	1.88	0.00260107	NA
ANIA_12364	-1.28826	0.00267932	NA
ANIA_12193	1.63647	0.00274134	NA
ANIA_05309	1.87224	0.00305238	NA
ANIA_12064	1.29495	0.00340345	NA
ANIA_03227	1.37214	0.00356377	NA
ANIA_00010	-1.88942	0.00373526	NA
ANIA_12023	1.93916	0.00376197	NA
ANIA_12268	-1.46879	0.00409043	NA
ANIA_09177	1.87803	0.00419072	NA
ANIA_11711	1.25677	0.00435271	NA
ANIA_02755	1.18779	0.00449838	NA
ANIA_12071	1.38479	0.004521	NA
ANIA_09178	1.73825	0.00509628	NA
ANIA_11937	-1.07179	0.00514394	NA
ANIA_03725	1.15446	0.00599529	NA
ANIA_08327	1.7642	0.00686474	NA
ANIA_12150	-1.33287	0.00696372	NA
ANIA_12267	-1.25788	0.00738694	NA
ANIA_11957	1.79643	0.00740676	NA
ANIA_12089	1.75661	0.0092279	NA
ANIA_11767	1.54623	0.0103151	NA
ANIA_07818	1.52198	0.0104414	NA
ANIA_01810	-1.26074	0.0111355	NA
ANIA_20007	1.1242	0.0142909	NA
ANIA_08149	1.6484	0.0158466	NA
ANIA_11996	-1.62333	0.0177846	NA
ANIA_11733	-1.29844	0.0183589	NA
ANIA_20003	-1.51174	0.023157	NA
ANIA_11785	-1.1023	0.0234844	NA
ANIA_07180	1.17019	0.0282664	NA
ANIA_12273	1.37458	0.0293392	NA
ANIA_09240	1.461	0.029464	NA
ANIA_11979	-1.07094	0.0315793	NA
ANIA_08384	1.46574	0.0340224	NA
ANIA_09253	1.39846	0.0380927	NA
ANIA_11876	-1.4268	0.0390952	NA
ANIA_09248	1.41424	0.0408925	NA
ANIA_02548	-1.39328	0.0437058	NA
ANIA_20002	1.40331	0.0448859	NA
ANIA_08803	1.02995	0.046238	NA
ANIA_12253	1.36436	0.0481758	NA

## Sheet: Table S5
DEGs of Aspergillus nidulans expressed in confrontation with Trichothecium roseum
Gene ID	log2FC	P-adj	Description
ANIA_08366	-2.41475	2.67816e-177	MFS domain-containing protein.
ANIA_06527	-2.56855	1.94602e-161	Sucrase/ferredoxin-like family protein Fmi1, putative (AFU_orthologue AFUA_6G04900).
ANIA_02161	-2.54065	3.87893e-159	Uncharacterized protein.
ANIA_10299	-3.98659	1.44287e-123	Aromatic-L-amino-acid decarboxylase, putative (AFU_orthologue AFUA_3G02240).
ANIA_03239	9.25869	1.31269e-122	Thermophilic desulfurizing enzyme family protein (AFU_orthologue AFUA_8G01010).
ANIA_04111	8.36041	7.365e-115	Alpha-ketoglutarate-dependent taurine dioxygenase (AFU_orthologue AFUA_3G01010).
ANIA_02186	6.13239	1.89248e-105	Uncharacterized protein.
ANIA_04109	8.07035	2.82453e-103	MFS transporter Liz1/Seo1, putative (AFU_orthologue AFUA_3G00980).
ANIA_04108	10.3934	2.67358e-101	TauD domain-containing protein.
ANIA_08893	-2.40964	3.2849e-100	Uncharacterized protein.
ANIA_02559	9.3479	1.05315e-94	Oxidoreductase, zinc-binding dehydrogenase family, putative (AFU_orthologue AFUA_3G15030).
ANIA_02560	9.09269	7.9199e-93	Methionine transporter, putative (Eurofung).
ANIA_04106	8.5485	3.31992e-83	MFS domain-containing protein.
ANIA_02959	4.80765	1.6268e-82	Transporter, putative (AFU_orthologue AFUA_3G07950).
ANIA_08903	5.42515	9.97864e-80	MFS peptide transporter, putative (AFU_orthologue AFUA_8G02550).
ANIA_02198	9.90038	8.15465e-79	TauD domain-containing protein.
ANIA_06503	1.50789	8.31401e-79	C2H2 transcription factor (Azf1), putative (AFU_orthologue AFUA_6G05160).
ANIA_02960	5.47692	1.01387e-76	Alpha-ketoglutarate-dependent taurine dioxygenase (AFU_orthologue AFUA_3G07960).
ANIA_02576	7.50397	2.30091e-72	Xenobiotic compound monooxygenase, DszA family (AFU_orthologue AFUA_3G15040).
ANIA_02320	5.97654	1.08782e-70	Xenobiotic compound monooxygenase, DszA family (AFU_orthologue AFUA_6G01920).
ANIA_06785	4.13242	2.92329e-69	CRAL/TRIO domain protein (AFU_orthologue AFUA_7G06760).
ANIA_08894	-2.67574	1.70563e-68	Putative Zn(II)2Cys6 transcription factor (Eurofung).
ANIA_09131	-2.72631	1.19722e-67	Pyruvate carboxyltransferase domain-containing protein.
ANIA_04691	2.61648	1.52824e-67	D-arabinitol dehydrogenase.
ANIA_06015	2.17318	4.32987e-66	Ndt80 homologue ndtA (Eurofung).
ANIA_02197	7.01007	3.43893e-64	Uncharacterized protein; Belongs to the FMO family.
ANIA_01784	4.21427	8.98314e-64	Polyketide synthase, putative (JCVI).
ANIA_08084	5.23211	1.60699e-61	MFS domain-containing protein; Belongs to the major facilitator superfamily. Sugar transporter (TC 2.A.1.1) family.
ANIA_07181	5.21247	1.66039e-61	Uncharacterized protein.
ANIA_02781	6.52394	1.00654e-59	Lysine transporter (Eurofung).
ANIA_08451	6.40593	3.94368e-56	Bac_luciferase domain-containing protein.
ANIA_00223	4.66086	2.05701e-55	Putative Zn(II)2Cys6 transcription factor (Eurofung).
ANIA_00215	8.12165	6.48436e-54	TauD domain-containing protein.
ANIA_09004	6.01611	1.67544e-53	Xenobiotic compound monooxygenase, DszA family, putative (AFU_orthologue AFUA_1G17580).
ANIA_05885	4.07597	3.6828e-53	Alpha-1,3 glucan synthase (Eurofung).
ANIA_04198	2.78901	6.35824e-53	TauD domain-containing protein.
ANIA_02200	8.20488	7.40099e-52	Alpha-ketoglutarate-dependent taurine dioxygenase (AFU_orthologue AFUA_8G02210).
ANIA_03911	1.43185	9.28271e-51	Zn(2)-C6 fungal-type domain-containing protein.
ANIA_01979	-2.31757	2.53413e-50	Stress responsive A/B barrel domain protein (AFU_orthologue AFUA_4G10610).
ANIA_00418	2.98243	2.68286e-50	Urea transporter (Dur3), putative (AFU_orthologue AFUA_1G04870); Belongs to the sodium:solute symporter (SSF) (TC 2.A.21) family.
ANIA_03970	-1.78413	9.85782e-50	Kinesin-like protein; Belongs to the TRAFAC class myosin-kinesin ATPase superfamily. Kinesin family.
ANIA_01252	-1.765	1.01104e-49	CMD domain-containing protein.
ANIA_09372	6.68338	2.15579e-49	Peptidase_S9 domain-containing protein.
ANIA_01787	3.77794	3.33302e-49	FAD-binding PCMH-type domain-containing protein.
ANIA_02860	4.44254	6.67667e-49	Oxidoreductase, zinc-binding (AFU_orthologue AFUA_3G11900).
ANIA_08716	-2.43585	1.11408e-48	Salicylate hydroxylase, putative (AFU_orthologue AFUA_7G01050).
ANIA_00020	8.27729	3.74287e-48	Ig-like domain-containing protein.
ANIA_02196	8.31056	5.21392e-48	MFS domain-containing protein.
ANIA_08342	7.60021	5.21392e-48	MFS domain-containing protein.
ANIA_04129	6.5773	1.08316e-45	Uncharacterized protein.
ANIA_06642	4.67483	6.81379e-45	Sodium ion P-type ATPase (Eurofung); Belongs to the cation transport ATPase (P-type) (TC 3.A.3) family.
ANIA_01469	-1.35528	6.81379e-45	DnaJ domain protein (AFU_orthologue AFUA_8G04610).
ANIA_09350	2.94103	1.15539e-44	Fe2OG dioxygenase domain-containing protein.
ANIA_10463	7.36628	2.27884e-44	Putative Zn(II)2Cys6 transcription factor (Eurofung).
ANIA_01793	-4.77966	1.76019e-43	Uncharacterized protein.
ANIA_09377	4.2316	3.10538e-43	Allergen, putative (AFU_orthologue AFUA_3G02940).
ANIA_05427	7.30141	7.53297e-43	Chromate ion transporter (Eurofung).
ANIA_05193	-1.6967	2.99488e-42	Aminotransferase function, hypothetical (Eurofung).
ANIA_02730	2.88209	4.0632e-42	STAS domain-containing protein.
ANIA_07830	5.13979	1.3877e-41	CCHC-type domain-containing protein.
ANIA_08956	5.85388	2.14514e-41	Phosphate transporter; Sodium-phosphate symporter which plays a fundamental housekeeping role in phosphate transport. Belongs to the inorganic phosphate transporter (PiT) (TC 2.A.20) family.
ANIA_01941	5.79517	5.08184e-41	Uncharacterized protein.
ANIA_07295	-1.66928	9.8513e-40	MFS multidrug transporter, putative (AFU_orthologue AFUA_2G16860).
ANIA_06338	-1.66694	1.42045e-39	Hypothetical amino acid aminotransferase (Eurofung).
ANIA_00912	-1.69126	2.47217e-39	3-isopropylmalate dehydrogenase; Catalyzes the oxidation of 3-carboxy-2-hydroxy-4- methylpentanoate (3-isopropylmalate) to 3-carboxy-4-methyl-2- oxopentanoate. The product decarboxylates to 4-methyl-2 oxopentanoate.
ANIA_02558	5.97236	2.82342e-39	Flavin-binding monooxygenase, putative (AFU_orthologue AFUA_3G15050).
ANIA_08953	4.66083	3.49421e-39	Uncharacterized protein; Belongs to the glycosyl hydrolase 31 family.
ANIA_11190	-2.67107	5.27358e-39	Uncharacterized protein.
ANIA_06565	2.59861	6.26814e-39	Uncharacterized protein.
ANIA_02930	-1.41794	2.40235e-38	Fumarylacetoacetate hydrolase family protein (AFU_orthologue AFUA_3G08140).
ANIA_02595	6.79143	4.20239e-38	Uncharacterized protein.
ANIA_06096	-4.47851	4.68184e-38	Aldo_ket_red domain-containing protein.
ANIA_01631	3.92026	4.68184e-38	Methionine transporter (Eurofung).
ANIA_06742	5.86912	6.46637e-38	Salicylate hydroxylase, putative (AFU_orthologue AFUA_7G00590).
ANIA_08622	-1.94342	3.94007e-37	Alkaline phosphatase, putative (AFU_orthologue AFUA_6G08710).
ANIA_01261	5.74928	4.40395e-37	Uncharacterized protein.
ANIA_10552	-1.6221	7.12783e-37	Acyl-CoA thioester hydrolase, putative (AFU_orthologue AFUA_4G07060).
ANIA_04784	1.64944	8.55181e-37	Ubiquitin thiolesterase (OtuB1), putative (AFU_orthologue AFUA_3G06710).
ANIA_02110	4.33421	1.87208e-36	TauD domain-containing protein.
ANIA_03085	-3.12665	2.03381e-36	Phosphatidyl synthase (AFU_orthologue AFUA_3G12330).
ANIA_04110	5.87677	2.14026e-36	FAD dependent oxidoreductase, putative (AFU_orthologue AFUA_3G01002); Belongs to the FMO family.
ANIA_00394	-4.45134	2.26409e-36	Hypothetical oxidoreductase (Eurofung).
ANIA_04107	7.501	2.28579e-36	MFS transporter, putative (AFU_orthologue AFUA_4G00120).
ANIA_03563	7.91953	3.76143e-36	Uncharacterized protein.
ANIA_02655	6.73306	8.50888e-36	Oxidoreductase, 2OG-Fe(II) oxygenase family, putative (AFU_orthologue AFUA_3G00800).
ANIA_09521	-1.60213	9.69077e-36	WW domain protein (AFU_orthologue AFUA_5G03750).
ANIA_02698	3.14316	1.45574e-34	TauD domain-containing protein.
ANIA_10972	-1.86787	1.92048e-34	Choline transport protein, putative (AFU_orthologue AFUA_2G15150).
ANIA_05218	2.67595	2.81134e-33	Hypothetical second sulfur transcription regulator MetZ, bZIP transcription factor (Eurofung).
ANIA_09069	-2.44444	3.19268e-33	Polysaccharide synthase Cps1, putative (AFU_orthologue AFUA_7G02500).
ANIA_01785	6.50114	4.19346e-33	Uncharacterized protein.
ANIA_05646	-1.80394	6.00101e-33	3-ketoacyl-coA thiolase peroxisomal A (AFU_orthologue AFUA_4G10950); Belongs to the thiolase-like superfamily. Thiolase family.
ANIA_00454	-1.69624	9.87118e-33	Proline utilization protein PrnX-like, putative (AFU_orthologue AFUA_1G04440).
ANIA_02562	5.7856	3.14985e-32	DUF895 domain membrane protein (AFU_orthologue AFUA_3G15000).
ANIA_01219	1.36121	3.83693e-32	Nuclear localization protein, putative (AFU_orthologue AFUA_1G10600).
ANIA_06118	3.48975	3.1149e-31	Amino acid transporter.
ANIA_02043	1.60531	4.50731e-31	GABA transporter, putative (Eurofung).
ANIA_06452	6.8414	4.9205e-31	OPT peptide transporter Mtd1, putative (AFU_orthologue AFUA_7G00910).
ANIA_03811	1.44759	5.44224e-31	DNA excision repair protein (Rad26L), putative (AFU_orthologue AFUA_2G03750).
ANIA_03681	-2.37968	6.97467e-31	Vacuolar Fe2+/Mn2+ transporter, putative (Eurofung).
ANIA_06750	2.32045	7.96045e-31	FAD_binding_3 domain-containing protein.
ANIA_00275	1.56254	2.85228e-30	Lysosomal L-cystine transporter (Eurofung).
ANIA_04857	-1.8675	4.33407e-30	ABC1 domain protein (AFU_orthologue AFUA_3G07620).
ANIA_00528	-4.98118	1.65203e-29	MFS domain-containing protein.
ANIA_00301	1.01019	1.65203e-29	Uncharacterized protein.
ANIA_11046	3.25414	2.44919e-29	DUF1524 domain-containing protein.
ANIA_02593	-3.89135	4.87789e-29	Salicylate hydroxylase, putative (AFU_orthologue AFUA_3G01600).
ANIA_11374	3.11844	5.80758e-29	Uncharacterized protein.
ANIA_05410	-3.54024	5.99974e-29	Uncharacterized protein.
ANIA_03562	7.07668	6.72297e-29	Uncharacterized protein.
ANIA_02114	1.91768	2.98638e-28	Salicylate hydroxylase, putative (AFU_orthologue AFUA_2G05260).
ANIA_08996	6.23247	3.55863e-28	MFS domain-containing protein.
ANIA_00529	-4.26473	5.94784e-28	FSH1 domain-containing protein.
ANIA_02508	-1.31635	6.0873e-28	Cysteine desulfurase, alanine biosynthesis, putative (Eurofung).
ANIA_07590	-2.22725	6.22172e-28	Uncharacterized protein.
ANIA_01942	4.08959	1.50135e-27	Uncharacterized protein.
ANIA_09130	-3.10839	1.66279e-27	Cholinesterase, putative (AFU_orthologue AFUA_7G01710); Belongs to the type-B carboxylesterase/lipase family.
ANIA_09393	-1.30206	1.89486e-27	MFS transporter, putative (AFU_orthologue AFUA_3G04000).
ANIA_02074	3.59376	2.70413e-27	Amino acid transporter (Eurofung).
ANIA_02121	-2.24411	3.49729e-27	Proline racemase, putative (AFU_orthologue AFUA_5G02000).
ANIA_04834	1.72093	4.46547e-27	Uncharacterized protein.
ANIA_02859	-1.89196	5.82319e-27	Dihydrodipicolinate synthetase family protein (AFU_orthologue AFUA_3G11920); Belongs to the DapA family.
ANIA_10973	-3.22032	7.08194e-27	Citrate synthase; Belongs to the citrate synthase family.
ANIA_01877	2.04205	7.19796e-27	Flavin-binding monooxygenase, putative (AFU_orthologue AFUA_2G17490).
ANIA_08445	5.63887	8.37987e-27	Peptide hydrolase; Belongs to the peptidase M28 family.
ANIA_09414	2.70133	1.90737e-26	Uncharacterized protein.
ANIA_09159	-1.52287	2.01434e-26	FSH1 domain-containing protein.
ANIA_10592	-1.90826	2.63281e-26	Uncharacterized protein.
ANIA_06871	3.7378	2.73847e-26	MFS transporter, putative (AFU_orthologue AFUA_5G13160).
ANIA_01747	-4.48365	2.87368e-26	Thioesterase family protein (AFU_orthologue AFUA_6G08890).
ANIA_07521	-4.34159	3.57414e-26	Carboxylesterase, putative (AFU_orthologue AFUA_3G09230).
ANIA_08308	-3.77653	7.8528e-26	Uncharacterized protein.
ANIA_04323	-2.07763	1.91299e-25	Branched-chain-amino-acid aminotransferase; Belongs to the class-IV pyridoxal-phosphate-dependent aminotransferase family.
ANIA_02321	3.84611	3.11125e-25	MFS transporter Seo1, putative (AFU_orthologue AFUA_6G01930).
ANIA_07997	1.3071	3.95511e-25	RNA polymerase III transcription factor subunit, putative (AFU_orthologue AFUA_5G02550).
ANIA_03868	1.47359	6.59723e-25	Putative Zn(II)2Cys6 transcription factor (Eurofung).
ANIA_10036	-1.56231	8.24689e-25	MFS domain-containing protein.
ANIA_04855	3.35868	1.13945e-24	DUF1275 domain protein (AFU_orthologue AFUA_3G07550).
ANIA_08656	5.15032	1.33402e-24	Rieske 2Fe-2S family protein, putative (AFU_orthologue AFUA_8G06450).
ANIA_10084	-1.64288	2.36448e-24	Phenol 2-monooxygenase, putative (AFU_orthologue AFUA_6G11480).
ANIA_02896	-1.32153	3.12581e-24	Mitochondrial methylglutaconyl-CoA hydratase (Auh), putative (AFU_orthologue AFUA_3G11480).
ANIA_02598	6.38781	3.79803e-24	Urea active transporter, putative (AFU_orthologue AFUA_1G17570); Belongs to the sodium:solute symporter (SSF) (TC 2.A.21) family.
ANIA_07535	-1.41526	4.67899e-24	Uncharacterized protein.
ANIA_00927	-1.41245	5.92603e-24	Ubiquitin carboxyl-terminal hydrolase.
ANIA_01574	-2.72366	7.01617e-24	DUF202 domain-containing protein.
ANIA_04374	3.0977	9.34381e-24	Uncharacterized protein.
ANIA_03103	3.22897	9.41097e-24	Uncharacterized protein.
ANIA_06369	2.34274	1.59825e-23	ABC transporter, putative (Eurofung).
ANIA_06749	1.55791	1.94328e-23	Uncharacterized protein.
ANIA_02349	2.31007	2.00001e-23	ATP-binding cassette multidrug transport protein ATRC.
ANIA_00366	4.96166	3.79117e-23	Uncharacterized protein.
ANIA_08249	4.09306	4.71474e-23	Terpene cyclase/mutase family member; Belongs to the terpene cyclase/mutase family.
ANIA_04094	-1.0526	8.8244e-23	C-14 sterol reductase (AFU_orthologue AFUA_1G03150).
ANIA_01955	2.52288	9.23677e-23	Uncharacterized protein.
ANIA_02877	-1.36047	1.55846e-22	Oxysterol binding protein (Osh5), putative (AFU_orthologue AFUA_3G11750); Belongs to the OSBP family.
ANIA_01418	1.69639	1.88251e-22	Glucosamine-6-phosphate isomerase.
ANIA_03848	-2.23736	2.03327e-22	Uncharacterized protein.
ANIA_05370	-3.40566	3.1418e-22	MFS multidrug transporter, putative (AFU_orthologue AFUA_8G00940).
ANIA_05449	2.73354	7.43514e-22	Uncharacterized protein.
ANIA_00466	-1.8511	9.72369e-22	Integral membrane protein, putative (AFU_orthologue AFUA_1G04315).
ANIA_01726	-1.62202	1.37421e-21	2-oxoisovalerate dehydrogenase subunit alpha; The branched-chain alpha-keto dehydrogenase complex catalyzes the overall conversion of alpha-keto acids to acyl-CoA and CO(2). It contains multiple copies of three enzymatic components: branched-chain alpha-k
ANIA_03208	1.26667	1.64445e-21	Ferric-chelate reductase, putative (AFU_orthologue AFUA_6G13750).
ANIA_07727	1.09651	1.70954e-21	Uncharacterized protein.
ANIA_00378	3.38952	1.70954e-21	Glyoxalase-like_dom domain-containing protein.
ANIA_10582	-1.81254	2.0942e-21	FAD binding monooxygenase, putative (JCVI).
ANIA_06235	-3.09959	2.10982e-21	Enoyl-CoA hydratase/isomerase family protein (AFU_orthologue AFUA_3G03410); Belongs to the enoyl-CoA hydratase/isomerase family.
ANIA_09499	5.44873	2.43896e-21	DIOX_N domain-containing protein.
ANIA_02606	2.94858	2.83818e-21	Pyoverdine/dityrosine biosynthesis protein, putative (AFU_orthologue AFUA_5G02660).
ANIA_08595	4.38772	3.28214e-21	MFS transporter, putative (AFU_orthologue AFUA_1G17160).
ANIA_06782	4.57542	3.34554e-21	Amino acid transporter.
ANIA_07165	-2.92774	1.06698e-20	Plasma membrane stress response protein (Ist2), putative (AFU_orthologue AFUA_4G03330).
ANIA_01801	-2.0971	1.26445e-20	Uncharacterized protein.
ANIA_00993	2.77028	1.34189e-20	MFS transporter, putative (AFU_orthologue AFUA_6G11320).
ANIA_08597	4.3429	1.56202e-20	VIC potassium ion channel, beta subunit (Eurofung).
ANIA_03883	-4.12847	1.63803e-20	Endo-1,3(4)-beta-glucanase, putative (AFU_orthologue AFUA_5G02280).
ANIA_02656	5.28098	1.87532e-20	Uncharacterized protein.
ANIA_00094	1.5921	2.15906e-20	Putative Zn(II)2Cys6 transcription factor (Eurofung).
ANIA_03201	1.86532	2.19402e-20	Beta-galactosidase (Eurofung); Belongs to the glycosyl hydrolase 2 family.
ANIA_03560	3.16802	2.25953e-20	Uncharacterized protein.
ANIA_01920	1.54253	3.52697e-20	Sodium ion/proton exchanger (Eurofung).
ANIA_07201	1.41541	3.67401e-20	Alkaline serine protease AorO, putative (AFU_orthologue AFUA_6G10250).
ANIA_02358	-1.70956	3.68638e-20	MFS domain-containing protein.
ANIA_10169	-1.51855	3.78788e-20	3-oxoacyl-(Acyl-carrier-protein) reductase (AFU_orthologue AFUA_1G10100); Belongs to the short-chain dehydrogenases/reductases (SDR) family.
ANIA_03869	1.88587	4.30693e-20	Mevalonate kinase (AFU_orthologue AFUA_4G07780).
ANIA_08791	-1.09121	4.91607e-20	CDF iron transporter (Eurofung).
ANIA_02557	3.34374	5.70438e-20	SET domain-containing protein.
ANIA_03066	4.84494	5.70438e-20	Uncharacterized protein.
ANIA_06459	4.85057	5.71627e-20	Isoamyl alcohol oxidase (AFU_orthologue AFUA_3G07410); Belongs to the oxygen-dependent FAD-linked oxidoreductase family.
ANIA_03888	3.36301	6.54766e-20	Multidrug efflux transporter (Eurofung).
ANIA_05353	3.5374	6.92457e-20	Uncharacterized protein.
ANIA_04795	2.35662	7.61493e-20	Ras-GEF domain-containing protein.
ANIA_06680	1.39297	8.14512e-20	Uncharacterized protein.
ANIA_06453	6.01625	8.49807e-20	TfdA family oxidoreductase, putative (AFU_orthologue AFUA_4G13850).
ANIA_01628	4.0577	8.91498e-20	Sodium ion P-type ATPase (Eurofung); Belongs to the cation transport ATPase (P-type) (TC 3.A.3) family.
ANIA_00473	-1.85459	9.1115e-20	MFS transporter, putative (AFU_orthologue AFUA_1G16690).
ANIA_08112	3.13675	9.56548e-20	Hexose transporter protein (AFU_orthologue AFUA_8G04480); Belongs to the major facilitator superfamily. Sugar transporter (TC 2.A.1.1) family.
ANIA_03870	2.76004	1.0434e-19	DAO domain-containing protein.
ANIA_03139	4.62507	1.13548e-19	Uncharacterized protein.
ANIA_04806	1.91365	1.53641e-19	Uncharacterized protein.
ANIA_02818	-4.58127	1.70232e-19	Uncharacterized protein.
ANIA_08250	4.42603	1.88179e-19	Cytochrome P450, putative (Eurofung); Belongs to the cytochrome P450 family.
ANIA_03059	-1.26476	2.87198e-19	Uncharacterized protein.
ANIA_06201	2.24575	3.27049e-19	Uncharacterized protein.
ANIA_00356	-1.27666	3.6922e-19	Uncharacterized protein.
ANIA_06281	2.28602	5.41275e-19	Uncharacterized protein.
ANIA_08106	3.82194	5.43046e-19	Uncharacterized protein.
ANIA_07817	3.53137	5.5344e-19	Uncharacterized protein.
ANIA_09401	-1.74015	5.84424e-19	Mitochondrial enoyl reductase, putative (AFU_orthologue AFUA_3G04150).
ANIA_08025	-1.8133	8.40983e-19	Toxin biosynthesis protein, putative (AFU_orthologue AFUA_1G01450).
ANIA_11049	3.95024	1.14882e-18	NmrA domain-containing protein.
ANIA_00237	1.14121	1.26008e-18	Ribosome biogenesis protein Urb1, putative (AFU_orthologue AFUA_5G10840).
ANIA_03181	1.14865	1.26008e-18	Protein kinase domain-containing protein (AFU_orthologue AFUA_3G13210).
ANIA_04039	-1.30494	1.72261e-18	Rhodanese domain protein (AFU_orthologue AFUA_1G03960).
ANIA_06760	5.28405	1.74471e-18	DJ-1_PfpI domain-containing protein.
ANIA_04104	4.1952	1.85475e-18	Uncharacterized protein.
ANIA_07052	-1.14565	2.01077e-18	Uncharacterized protein.
ANIA_06960	1.50064	2.12398e-18	Uncharacterized protein.
ANIA_08102	-1.9564	2.13061e-18	Aspartic-type endopeptidase, putative (AFU_orthologue AFUA_3G01220); Belongs to the peptidase A1 family.
ANIA_02783	5.96211	2.71708e-18	Uncharacterized protein.
ANIA_07517	-3.12234	2.84062e-18	HypA-like protein, putative (AFU_orthologue AFUA_5G03330).
ANIA_05514	-1.86719	3.33684e-18	DEAD/DEAH box DNA helicase (Mer3), putative (AFU_orthologue AFUA_6G13080).
ANIA_10034	-2.28052	4.20536e-18	DUF775 domain protein (AFU_orthologue AFUA_5G11100).
ANIA_07273	1.8156	4.43086e-18	Uncharacterized protein.
ANIA_02899	1.67099	5.1103e-18	Uncharacterized protein.
ANIA_05464	-2.05864	5.4126e-18	Uncharacterized protein.
ANIA_00531	-4.79266	8.05523e-18	Uncharacterized protein.
ANIA_08726	2.04024	1.10814e-17	GABA transporter (Eurofung).
ANIA_03996	2.80955	1.26087e-17	Methyltransf_25 domain-containing protein.
ANIA_07112	3.36123	1.51723e-17	MFS drug transporter, putative (AFU_orthologue AFUA_4G03920).
ANIA_03871	2.13689	1.54859e-17	ANK_REP_REGION domain-containing protein.
ANIA_04089	-1.81457	1.75572e-17	DUF3074 domain-containing protein.
ANIA_03236	-1.40657	1.89215e-17	O-methyltransferase, putative (AFU_orthologue AFUA_6G01830).
ANIA_07057	5.8162	2.55462e-17	Uncharacterized protein.
ANIA_01144	-1.6621	2.81564e-17	Abhydrolase_4 domain-containing protein.
ANIA_07937	-4.0959	3.09949e-17	CipC protein.
ANIA_02607	1.96986	3.12113e-17	Cytochrome P450, putative (Eurofung); Belongs to the cytochrome P450 family.
ANIA_07358	-1.38948	3.26588e-17	Hypothetical dihydroxy-acid dehydratase (Eurofung).
ANIA_06032	-1.70208	4.44917e-17	Folic acid synthesis protein (AFU_orthologue AFUA_2G09840).
ANIA_02386	1.15619	4.5413e-17	Integral membrane protein (Pth11), putative (AFU_orthologue AFUA_7G05120).
ANIA_07770	-1.12339	4.93823e-17	Oxidoreductase, short-chain dehydrogenase/reductase family (AFU_orthologue AFUA_5G07470).
ANIA_02408	-1.55248	5.44497e-17	HET domain protein (AFU_orthologue AFUA_1G17550).
ANIA_06268	-1.02785	5.88133e-17	DUF726 domain protein (AFU_orthologue AFUA_2G12860).
ANIA_01197	1.69599	6.37687e-17	Alpha-1,2-mannosidase family protein, putative (AFU_orthologue AFUA_1G10790).
ANIA_05509	-2.19748	6.5614e-17	F-box domain-containing protein.
ANIA_06739	1.94879	6.6189e-17	Alpha-ketoglutarate-dependent taurine dioxygenase (AFU_orthologue AFUA_7G06030).
ANIA_10995	-1.80951	6.81276e-17	Uncharacterized protein.
ANIA_02836	-3.28598	6.81276e-17	Uncharacterized protein.
ANIA_01306	-2.14698	6.85519e-17	Uncharacterized protein.
ANIA_04540	-1.75392	7.65242e-17	Alcohol dehydrogenase, zinc-containing, putative (AFU_orthologue AFUA_2G02810).
ANIA_11037	3.70927	9.04146e-17	MFS domain-containing protein.
ANIA_05231	-2.52093	1.05621e-16	BNR/Asp-box repeat domain protein (AFU_orthologue AFUA_7G06430).
ANIA_00820	2.04611	1.06112e-16	Uncharacterized protein.
ANIA_01969	2.94083	1.384e-16	Alpha-1,6-mannosyltransferase subunit, putative (AFU_orthologue AFUA_4G10750).
ANIA_09116	-2.22188	2.00861e-16	Nicotinate phosphoribosyltransferase (AFU_orthologue AFUA_7G01880).
ANIA_04216	-1.30669	2.28864e-16	Alpha-L-rhamnosidase B, putative (AFU_orthologue AFUA_1G06130).
ANIA_02701	1.27318	2.46145e-16	WD domain, G-beta repeat protein (AFU_orthologue AFUA_5G13970).
ANIA_09192	-1.88787	2.59473e-16	IQ calmodulin-binding motif protein (AFU_orthologue AFUA_3G03910).
ANIA_00606	2.67179	3.00168e-16	L-ornithine-N5-monooxygenase (Eurofung).
ANIA_06182	-1.12498	3.97326e-16	Galactose-1-phosphate uridylyltransferase; Belongs to the galactose-1-phosphate uridylyltransferase type 1 family.
ANIA_04988	-1.69159	4.22744e-16	AMPK1_CBM domain-containing protein.
ANIA_01675	-1.10701	4.32189e-16	Lysophospholipase.
ANIA_02405	-1.25609	5.11667e-16	Methyltransferase, putative (AFU_orthologue AFUA_2G14390).
ANIA_00716	-1.37951	6.52839e-16	Uncharacterized protein.
ANIA_08083	-4.2532	7.1866e-16	MFS multidrug transporter, putative (AFU_orthologue AFUA_5G01350).
ANIA_07208	-1.95186	7.1866e-16	SET domain-containing protein.
ANIA_03255	-1.57881	8.17443e-16	Glutathione transferase 1 (Eurofung); Belongs to the GST superfamily.
ANIA_00186	1.93262	8.41576e-16	Uncharacterized protein.
ANIA_01022	-1.4574	8.83476e-16	Uncharacterized protein.
ANIA_06114	-1.78489	9.32349e-16	DNA polymerase; DNA polymerase that functions in several pathways of DNA repair. Involved in base excision repair (BER) responsible for repair of lesions that give rise to abasic (AP) sites in DNA. Also contributes to DNA double-strand break repair by non
ANIA_08206	-1.06869	9.60673e-16	Flavin dependent monooxygenase, putative (AFU_orthologue AFUA_5G03380); Belongs to the FMO family.
ANIA_03050	-2.00758	1.05749e-15	Putative Zn(II)2Cys6 transcription facto (Eurofung).
ANIA_10584	-1.21759	1.2862e-15	Iron-sulfur cluster biosynthesis protein Isd11, putative (AFU_orthologue AFUA_3G06492); Belongs to the complex I LYR family.
ANIA_04373	2.89245	1.44976e-15	Uncharacterized protein.
ANIA_07772	-2.03696	1.54556e-15	Cytochrome P450, putative (Eurofung); Belongs to the cytochrome P450 family.
ANIA_07265	1.72875	2.10523e-15	Uncharacterized protein.
ANIA_09451	1.46062	2.13376e-15	Uncharacterized protein.
ANIA_06712	-1.7082	2.17553e-15	Phospholipase.
ANIA_06847	2.53291	2.32929e-15	Arylsulfatase, putative (AFU_orthologue AFUA_5G12940).
ANIA_09179	-3.87893	2.32929e-15	Pyridoxal reductase (AKR8), putative (AFU_orthologue AFUA_1G10270).
ANIA_01594	2.66923	2.36733e-15	Uncharacterized protein.
ANIA_06221	1.51597	2.42399e-15	GATA-type domain-containing protein.
ANIA_03252	-3.67818	2.52529e-15	Terpene synthase family protein (AFU_orthologue AFUA_5G15060).
ANIA_03783	2.52113	2.56511e-15	Uncharacterized protein.
ANIA_06835	-2.32813	2.80765e-15	Bifunctional cytochrome P450/NADPH--P450 reductase; In the N-terminal section; belongs to the cytochrome P450 family.
ANIA_00836	-1.34881	2.97963e-15	D-Arabinono-1,4-lactone oxidase (Eurofung).
ANIA_02479	-1.30913	3.24554e-15	Acetyltransferase, GNAT family, putative (AFU_orthologue AFUA_4G02980).
ANIA_09007	-2.18422	3.4744e-15	Cytochrome P450, putative (Eurofung); Belongs to the cytochrome P450 family.
ANIA_06234	-2.77882	5.93255e-15	Siderophore biosynthesis acetylase AceI, putative (AFU_orthologue AFUA_3G03400).
ANIA_02532	-1.45802	6.0391e-15	Amine oxidase.
ANIA_07164	-3.29363	6.32201e-15	Uncharacterized protein.
ANIA_01614	-2.05735	8.31203e-15	S-adenosyl-methionine-sterol-C-methyltransferas (AFU_orthologue AFUA_4G09190).
ANIA_00530	-5.4459	8.3455e-15	FAD_binding_3 domain-containing protein.
ANIA_05430	2.08325	8.41023e-15	Uncharacterized protein.
ANIA_03414	-2.61567	9.20255e-15	Aldo-keto reductase (YakC), putative (AFU_orthologue AFUA_8G01560).
ANIA_05669	-1.47069	1.07062e-14	Succinyl-CoA:3-ketoacid-coenzyme A transferase; Key enzyme for ketone body catabolism. Transfers the CoA moiety from succinate to acetoacetate. Formation of the enzyme-CoA intermediate proceeds via an unstable anhydride species formed between the carboxyl
ANIA_05563	-2.08655	1.208e-14	Aldo_ket_red domain-containing protein.
ANIA_10104	-4.95486	1.25629e-14	Uncharacterized protein.
ANIA_01996	-1.26944	1.3378e-14	YagE family protein (AFU_orthologue AFUA_4G10390).
ANIA_01493	1.28578	1.4016e-14	Uncharacterized protein.
ANIA_03271	4.85729	1.43653e-14	Uncharacterized protein.
ANIA_00954	2.08285	1.52785e-14	Heme/steroid binding domain protein, putative (AFU_orthologue AFUA_1G16510); Belongs to the cytochrome b5 family.
ANIA_02653	-2.61039	1.73947e-14	Salicylate hydroxylase, putative (AFU_orthologue AFUA_1G12410).
ANIA_00456	2.06355	1.89557e-14	Uncharacterized protein.
ANIA_00437	1.28498	2.07874e-14	DNA repair protein, putative (AFU_orthologue AFUA_1G04570).
ANIA_03043	1.24751	2.1293e-14	Uncharacterized protein; Belongs to the FMO family.
ANIA_00824	-1.06401	2.18354e-14	Acyl-CoA dehydrogenase, putative (AFU_orthologue AFUA_1G14850).
ANIA_03877	-2.60583	2.20752e-14	Uncharacterized protein.
ANIA_09096	2.59304	2.41353e-14	Streptococcal hemagglutinin protein, putative (AFU_orthologue AFUA_7G02150).
ANIA_05904	-1.05523	2.42137e-14	Acyl CoA binding protein family (AFU_orthologue AFUA_2G11060).
ANIA_10410	-1.60282	2.51208e-14	MFS monocarboxylate transporter, putative (AFU_orthologue AFUA_3G05660).
ANIA_03107	1.03623	3.86223e-14	Uncharacterized protein.
ANIA_03008	3.48566	4.49979e-14	Uncharacterized protein.
ANIA_01586	-2.32152	4.65637e-14	Amine oxidase.
ANIA_07850	-3.06474	5.20295e-14	Uncharacterized protein.
ANIA_02037	-5.37303	5.9145e-14	NmrA domain-containing protein.
ANIA_08720	-1.20698	6.61259e-14	Phosphoglycerate mutase family protein (AFU_orthologue AFUA_6G02600).
ANIA_10384	-2.50748	7.0713e-14	C6 transcription factor, putative (AFU_orthologue AFUA_5G14530).
ANIA_08111	1.7039	7.41212e-14	Putative Zn(II)2Cys6 transcription factor (Eurofung).
ANIA_03570	4.32256	9.16705e-14	TauD domain-containing protein.
ANIA_07274	1.81622	9.4547e-14	FAD binding domain protein (AFU_orthologue AFUA_6G12070); Belongs to the oxygen-dependent FAD-linked oxidoreductase family.
ANIA_00609	-2.48711	9.67538e-14	Acyl CoA synthetase (Eurofung).
ANIA_05173	2.59077	1.06999e-13	Uncharacterized protein.
ANIA_10510	-1.3161	1.13493e-13	Uncharacterized protein.
ANIA_10252	1.30604	1.1466e-13	Uncharacterized protein.
ANIA_03083	2.70151	1.16088e-13	FAD binding domain protein (AFU_orthologue AFUA_3G02770).
ANIA_05315	2.82495	1.29703e-13	Uncharacterized protein.
ANIA_11116	1.80247	1.40633e-13	MFS transporter, putative (AFU_orthologue AFUA_6G02730).
ANIA_01198	-1.53406	1.57332e-13	Aminomethyltransferase; The glycine cleavage system catalyzes the degradation of glycine; Belongs to the GcvT family.
ANIA_08709	-1.09359	1.61437e-13	Aspartate aminotransferase.
ANIA_02999	-1.18105	1.64553e-13	Isocitrate dehydrogenase [NADP]; Belongs to the isocitrate and isopropylmalate dehydrogenases family.
ANIA_01940	1.21694	1.6601e-13	Uncharacterized protein.
ANIA_01962	1.60176	1.76818e-13	HMG box transcriptional regulator, putative (AFU_orthologue AFUA_4G10820).
ANIA_02117	2.78269	1.81091e-13	Uncharacterized protein.
ANIA_05535	-1.12597	1.90869e-13	Cell cycle control protein (Cwf19), putative (AFU_orthologue AFUA_4G11830).
ANIA_01610	-1.52056	2.13312e-13	Uncharacterized protein.
ANIA_01505	-1.76516	2.18832e-13	Amino acid transporter (Eurofung).
ANIA_08507	-4.37189	2.23957e-13	MFS domain-containing protein.
ANIA_08029	1.15692	2.40206e-13	Potassium transport protein; Belongs to the TrkH potassium transport family.
ANIA_00835	1.87525	3.11344e-13	Putative Zn(II)2Cys6 transcription factor (Eurofung).
ANIA_06327	1.97983	3.30907e-13	Uncharacterized protein.
ANIA_05017	-2.00253	3.57064e-13	Uncharacterized protein.
ANIA_00627	1.08778	3.71961e-13	FYVE domain protein, putative (AFU_orthologue AFUA_1G17070).
ANIA_06874	-1.14619	3.87193e-13	Alpha-1,2-mannosyltransferase (Alg2), putative (AFU_orthologue AFUA_5G13210).
ANIA_08177	1.70676	4.00291e-13	Putative Zn(II)2Cys6 transcription factor (Eurofung).
ANIA_07162	-2.31613	4.19076e-13	Flavin_Reduct domain-containing protein.
ANIA_03497	-1.77074	4.41597e-13	Cytochrome P450, putative (Eurofung); Belongs to the cytochrome P450 family.
ANIA_07387	-1.56994	4.41597e-13	Pyrroline-5-carboxylate reductase; Belongs to the pyrroline-5-carboxylate reductase family.
ANIA_00234	-2.05798	4.56547e-13	DLH domain-containing protein.
ANIA_01884	-1.23422	4.75492e-13	Cytochrome P450, putative (Eurofung).
ANIA_04577	2.09716	4.82786e-13	Uncharacterized protein.
ANIA_06740	1.4122	5.45567e-13	Integral membrane protein, putative (AFU_orthologue AFUA_7G06040).
ANIA_11121	-2.21821	5.46457e-13	Uncharacterized protein.
ANIA_04860	1.56336	5.62838e-13	Pectin methyl esterase (Eurofung).
ANIA_03431	-1.09431	5.77632e-13	Nicotinate-nucleotide pyrophosphorylase [carboxylating]; Involved in the catabolism of quinolinic acid (QA). Belongs to the NadC/ModD family.
ANIA_02614	1.25404	5.78021e-13	Plasma membrane hexose transporter, putative (AFU_orthologue AFUA_7G00220); Belongs to the major facilitator superfamily. Sugar transporter (TC 2.A.1.1) family.
ANIA_06787	2.83762	6.02796e-13	Cytochrome P450, putative (Eurofung); Belongs to the cytochrome P450 family.
ANIA_03665	1.56573	6.12594e-13	Sulfate transporter family protein (AFU_orthologue AFUA_4G12440).
ANIA_10949	1.86127	6.5974e-13	ABC transporter protein; Belongs to the ABC transporter superfamily. ABCG family. PDR (TC 3.A.1.205) subfamily.
ANIA_11064	1.90983	7.06777e-13	Putative alpha 1,3 glucanase, GH71 family (Eurofung).
ANIA_03353	-2.60152	7.06777e-13	Uncharacterized protein.
ANIA_11215	2.95294	7.13121e-13	Uncharacterized protein.
ANIA_01000	1.47286	7.28565e-13	Uncharacterized protein.
ANIA_01181	1.48565	7.68772e-13	Ammonium transporter.
ANIA_08341	2.05548	7.9226e-13	Arylsulfatase; Belongs to the sulfatase family.
ANIA_02044	1.78208	8.38233e-13	Uncharacterized protein.
ANIA_04482	-1.55811	8.78204e-13	Sugar transporter, putative (AFU_orthologue AFUA_2G03500).
ANIA_00982	-1.33166	1.0203e-12	Uncharacterized protein.
ANIA_09375	3.02711	1.23307e-12	TauD domain-containing protein.
ANIA_05415	-1.81855	1.27052e-12	O-methyltransferase, putative (AFU_orthologue AFUA_5G02640).
ANIA_02584	-2.71239	1.40379e-12	MFS sugar transporter, putative (AFU_orthologue AFUA_8G01180); Belongs to the major facilitator superfamily. Sugar transporter (TC 2.A.1.1) family.
ANIA_04973	1.00838	1.65293e-12	Uncharacterized protein.
ANIA_05435	-4.15718	1.81604e-12	Aldedh domain-containing protein; Belongs to the aldehyde dehydrogenase family.
ANIA_08966	3.1804	2.02486e-12	Uncharacterized protein.
ANIA_03641	-1.33177	2.04567e-12	Gluconokinase; Belongs to the gluconokinase GntK/GntV family.
ANIA_09471	-1.11437	2.26856e-12	DRAP deaminase, putative (AFU_orthologue AFUA_2G13200).
ANIA_08099	-3.89132	2.34381e-12	Oxalate decarboxylase, putative (AFU_orthologue AFUA_2G14610).
ANIA_00981	-1.42255	2.37438e-12	Elongation of fatty acids protein.
ANIA_00660	1.13738	2.44683e-12	Uracil transporter (Eurofung).
ANIA_10039	2.13658	2.54359e-12	Uncharacterized protein.
ANIA_02526	-1.8248	2.97235e-12	Ketol-acid reductoisomerase, mitochondrial; Belongs to the ketol-acid reductoisomerase family.
ANIA_10720	1.21541	3.44468e-12	MFS transporter, putative (AFU_orthologue AFUA_3G15390).
ANIA_07557	2.52225	3.6837e-12	Uncharacterized protein; Belongs to the sodium:solute symporter (SSF) (TC 2.A.21) family.
ANIA_07641	1.66795	4.03812e-12	Amine oxidase.
ANIA_04237	1.19934	4.21085e-12	Uncharacterized protein.
ANIA_00783	-1.39116	4.21085e-12	General amidase, putative (AFU_orthologue AFUA_1G14530).
ANIA_04061	-1.40612	4.37638e-12	Uncharacterized protein.
ANIA_02406	-1.15431	4.48852e-12	Uncharacterized protein.
ANIA_06931	-1.40574	4.54012e-12	Uncharacterized protein.
ANIA_02493	3.13282	4.57435e-12	Extracellular phytase, putative (AFU_orthologue AFUA_3G14030); Belongs to the alkaline phosphatase family.
ANIA_08737	3.20356	5.0076e-12	MSTA protein; Belongs to the major facilitator superfamily. Sugar transporter (TC 2.A.1.1) family.
ANIA_07822	2.22649	5.49929e-12	Integral membrane protein, putative (AFU_orthologue AFUA_5G00770).
ANIA_07500	-2.08712	5.5558e-12	64 kDa mitochondrial NADH dehydrogenase (Eurofung).
ANIA_10135	-1.39001	5.81657e-12	Uncharacterized protein.
ANIA_03633	1.35068	5.85912e-12	Uncharacterized protein.
ANIA_08503	-2.02811	6.48446e-12	Uncharacterized protein.
ANIA_04133	2.02153	7.6589e-12	Zinc knuckle transcription factor (CnjB), putative (AFU_orthologue AFUA_4G13060).
ANIA_02835	-2.22319	7.74286e-12	FAD-binding PCMH-type domain-containing protein.
ANIA_00873	1.06568	7.79075e-12	Uncharacterized protein.
ANIA_04684	-1.07895	8.61427e-12	Triglyceride lipase-cholesterol esterase, putative (AFU_orthologue AFUA_5G08960).
ANIA_01568	2.06281	9.3871e-12	Uncharacterized protein.
ANIA_11149	2.29179	9.85063e-12	Arylsulfatase; Belongs to the sulfatase family.
ANIA_04812	1.2649	1.04352e-11	Uncharacterized protein.
ANIA_03253	-3.07501	1.09003e-11	Cytochrome P450, putative (Eurofung); Belongs to the cytochrome P450 family.
ANIA_10974	-1.65013	1.12611e-11	Methyltransf_33 domain-containing protein.
ANIA_10350	-1.1401	1.14326e-11	PX domain protein (AFU_orthologue AFUA_3G08020).
ANIA_05678	1.35023	1.25626e-11	Amino acid transporter (Eurofung).
ANIA_01278	-1.45385	1.28253e-11	Uncharacterized protein.
ANIA_01269	-1.82391	1.30895e-11	Mitochondrial carrier protein, putative (AFU_orthologue AFUA_1G09980); Belongs to the mitochondrial carrier (TC 2.A.29) family.
ANIA_03279	-2.08405	1.35142e-11	Uncharacterized protein.
ANIA_10780	-1.13366	1.43287e-11	Phosphoinositide phosphatase Pten/Tep1, putative (AFU_orthologue AFUA_2G11990).
ANIA_08198	1.18631	1.48708e-11	Choline transporter, putative (Eurofung).
ANIA_03209	1.54038	1.60203e-11	Uncharacterized protein.
ANIA_06236	-2.63025	1.60808e-11	Putative siderophore synthetase (Eurofung).
ANIA_10893	1.18308	1.69746e-11	Ferric-chelate reductase, putative (AFU_orthologue AFUA_4G03940).
ANIA_05207	-1.84132	1.7702e-11	Uncharacterized protein.
ANIA_03979	-1.2468	1.77593e-11	Uncharacterized protein.
ANIA_04745	-1.25756	1.77651e-11	Uncharacterized protein.
ANIA_10223	1.51746	1.9023e-11	Putative 1-Cys peroxiredoxin (Eurofung).
ANIA_01342	-1.11989	1.90593e-11	Hypothetical alanine--glyoxylate aminotransferase (Eurofung).
ANIA_10634	-1.43526	1.98574e-11	RNA12 protein, putative (AFU_orthologue AFUA_1G07350).
ANIA_07995	-1.15048	2.00285e-11	Ribokinase; Catalyzes the phosphorylation of ribose at O-5 in a reaction requiring ATP and magnesium. The resulting D-ribose-5-phosphate can then be used either for sythesis of nucleotides, histidine, and tryptophan, or as a component of the pentose phosp
ANIA_08727	1.7196	2.0047e-11	Uncharacterized protein.
ANIA_06092	1.53279	2.1163e-11	Amine oxidase.
ANIA_05493	1.32415	2.21435e-11	Nucleoside transporter (Eurofung).
ANIA_11158	-1.12158	2.37732e-11	F-box domain-containing protein.
ANIA_07356	-1.53722	2.39801e-11	Thioesterase family protein (AFU_orthologue AFUA_2G16350).
ANIA_08098	-2.71263	2.45526e-11	F-box domain protein (AFU_orthologue AFUA_3G00440).
ANIA_04273	-1.22912	2.68632e-11	C2 domain protein (AFU_orthologue AFUA_7G03800).
ANIA_02977	-1.18672	2.69566e-11	Mitochondrial phosphate carrier protein, putative (AFU_orthologue AFUA_3G08430); Belongs to the mitochondrial carrier (TC 2.A.29) family.
ANIA_06043	1.13943	3.0132e-11	Uncharacterized protein.
ANIA_00370	-1.56353	3.17533e-11	Enoyl-CoA hydratase/isomerase family protein (AFU_orthologue AFUA_1G01890).
ANIA_08362	1.07393	3.20769e-11	Uncharacterized protein.
ANIA_05574	1.04779	3.48074e-11	GINS complex subunit Psf3, putative (AFU_orthologue AFUA_4G11620).
ANIA_04749	-1.20169	3.51434e-11	ABC transporter protein; Belongs to the ABC transporter superfamily. ABCG family. PDR (TC 3.A.1.205) subfamily.
ANIA_03254	-3.01423	3.61176e-11	MFS domain-containing protein.
ANIA_10996	-1.56662	3.69059e-11	DUF323 domain protein (AFU_orthologue AFUA_2G15650).
ANIA_01936	-1.05534	3.74653e-11	NADH dehydrogenase [ubiquinone] 1 alpha subcomplex subunit; Accessory subunit of the mitochondrial membrane respiratory chain NADH dehydrogenase (Complex I), that is believed not to be involved in catalysis. Complex I functions in the transfer of electron
ANIA_04507	2.87828	3.80438e-11	Aamy domain-containing protein.
ANIA_00593	-1.28487	3.97971e-11	3-hydroxyisobutyrate dehydrogenase (AFU_orthologue AFUA_6G11020).
ANIA_05252	4.56559	4.12576e-11	Putative C2H2 finger domain transcription factor (Eurofung).
ANIA_00518	-1.50101	4.29986e-11	Uncharacterized protein.
ANIA_11099	-1.64418	4.37085e-11	Putative Zn(II)2Cys6 transcription factor (Eurofung).
ANIA_08792	1.39933	4.53739e-11	Transaldolase; Transaldolase is important for the balance of metabolites in the pentose-phosphate pathway.
ANIA_07670	-1.43275	4.7169e-11	Uncharacterized protein.
ANIA_09213	3.92465	5.04983e-11	Uncharacterized protein.
ANIA_03972	-1.4542	5.45625e-11	5-oxo-L-prolinase, putative (AFU_orthologue AFUA_6G14330).
ANIA_07177	-3.06265	5.67284e-11	WW domain protein (AFU_orthologue AFUA_4G03322).
ANIA_01573	1.05124	5.973e-11	Peptidase A1 domain-containing protein; Belongs to the peptidase A1 family.
ANIA_05002	2.94595	6.62201e-11	Uncharacterized protein.
ANIA_06941	-2.69214	6.62201e-11	Integral membrane protein (AFU_orthologue AFUA_3G03520).
ANIA_08568	1.93675	6.67455e-11	Uncharacterized protein.
ANIA_08421	-1.29827	6.8209e-11	Mannan endo-1,6-alpha-mannosidase.
ANIA_07752	-1.48123	7.10035e-11	Ferrochelatase; Catalyzes the ferrous insertion into protoporphyrin IX.
ANIA_07272	-1.59461	7.50049e-11	ABC transporter, putative (Eurofung).
ANIA_00694	-2.40284	7.54208e-11	Uncharacterized protein.
ANIA_00338	2.25737	7.58105e-11	Cytochrome P450, putative (Eurofung); Belongs to the cytochrome P450 family.
ANIA_05876	-1.53826	7.77316e-11	Autophagy-related protein; Vacuolar effluxer which mediate the efflux of amino acids resulting from autophagic degradation. The release of autophagic amino acids allows the maintenance of protein synthesis and viability during nitrogen starvation; Belongs
ANIA_01015	1.36805	7.81716e-11	Alpha-1,4 glucan phosphorylase; Phosphorylase is an important allosteric enzyme in carbohydrate metabolism. Enzymes from different sources differ in their regulatory mechanisms and in their natural substrates. However, all known phosphorylases share catal
ANIA_07271	1.96378	7.91468e-11	Uncharacterized protein.
ANIA_08546	-1.31714	8.36121e-11	Phosphatidylglycerol specific phospholipase, putative (AFU_orthologue AFUA_3G01530).
ANIA_02091	-1.38262	8.53446e-11	Tyrosine decarboxylase, putative (AFU_orthologue AFUA_2G04980).
ANIA_05962	1.66821	8.96199e-11	Uncharacterized protein.
ANIA_04578	-1.17922	1.00722e-10	Uncharacterized protein.
ANIA_04692	1.11898	1.0698e-10	Uncharacterized protein.
ANIA_00517	-4.14014	1.08333e-10	Uncharacterized protein; Belongs to the glycosyl hydrolase 18 family.
ANIA_09000	-3.12919	1.0836e-10	MFS transporter, putative (AFU_orthologue AFUA_3G14670).
ANIA_04063	-1.40456	1.12728e-10	Uncharacterized protein.
ANIA_03341	2.37131	1.15671e-10	Chromate ion transporter (Eurofung).
ANIA_07154	3.39766	1.24758e-10	NmrA domain-containing protein.
ANIA_01863	2.6788	1.33634e-10	Bys1 family protein (AFU_orthologue AFUA_2G04533).
ANIA_10930	1.43614	1.38505e-10	FAD-dependent oxygenase, putative (AFU_orthologue AFUA_3G00840).
ANIA_04687	-1.29042	1.40106e-10	Non-biotin containing subunit of 3-methylcrotonyl-CoA carboxylase.
ANIA_04781	-1.1878	1.5191e-10	Octanoyltransferase; Catalyzes the transfer of endogenously produced octanoic acid from octanoyl-acyl-carrier-protein onto the lipoyl domains of lipoate- dependent enzymes. Lipoyl-ACP can also act as a substrate although octanoyl-ACP is likely to be the p
ANIA_06211	-1.18511	1.52083e-10	Lysophospholipase.
ANIA_02538	1.62607	1.61932e-10	Uncharacterized protein.
ANIA_04688	-1.29347	1.62988e-10	Isovaleryl-coenzyme A dehydrogenase.
ANIA_08876	1.30411	1.65477e-10	Cell cycle checkpoint protein Rad17, putative (AFU_orthologue AFUA_8G02820).
ANIA_03238	4.59236	1.9233e-10	Uncharacterized protein.
ANIA_00221	1.44656	1.95984e-10	Glyco_18 domain-containing protein.
ANIA_07666	-1.06916	2.04435e-10	NAD+ kinase Utr1, putative (AFU_orthologue AFUA_2G01350).
ANIA_08826	1.06822	2.07624e-10	AT DNA binding protein, putative (AFU_orthologue AFUA_5G05990).
ANIA_09180	-2.32603	2.19125e-10	Transket_pyr domain-containing protein.
ANIA_03885	2.24315	2.30268e-10	Abhydrolase_3 domain-containing protein.
ANIA_00311	1.07047	2.45724e-10	Uncharacterized protein.
ANIA_10783	-1.33375	2.53463e-10	6-phosphogluconate dehydrogenase family protein (AFU_orthologue AFUA_2G11600).
ANIA_05490	1.59137	2.53463e-10	Oxidoreductase, short-chain dehydrogenase/reductase family (AFU_orthologue AFUA_6G13210).
ANIA_04933	-1.80759	2.56126e-10	Putative Zn(II)2Cys6 transcription factor (Eurofung).
ANIA_08964	-1.33122	2.56653e-10	FAD-binding PCMH-type domain-containing protein.
ANIA_06192	1.37465	2.59838e-10	Protein kinase domain-containing protein (AFU_orthologue AFUA_2G11730).
ANIA_02116	2.59613	2.61043e-10	NAD dependent epimerase/dehydratase, putative (AFU_orthologue AFUA_7G00180).
ANIA_00209	1.64047	2.72009e-10	Ammonium transporter.
ANIA_02208	-1.42886	2.745e-10	Conserved expressed oxidoreductase (Eurofung).
ANIA_07775	3.88295	2.76651e-10	Uncharacterized protein.
ANIA_03148	-1.12995	2.78725e-10	PH domain protein (AFU_orthologue AFUA_3G13830).
ANIA_00654	-1.04381	2.86286e-10	Geranylgeranyl diphosphate synthase; Belongs to the FPP/GGPP synthase family.
ANIA_07332	1.19321	2.90048e-10	Putative Zn(II)2Cys6 transcription factor (Eurofung).
ANIA_11292	3.12999	2.90408e-10	Uncharacterized protein.
ANIA_06918	2.61764	2.91533e-10	Uncharacterized protein.
ANIA_09156	1.69374	2.9337e-10	Endonuclease/exonuclease/phosphatase family protein (AFU_orthologue AFUA_3G09210).
ANIA_01786	4.14845	3.01341e-10	FAD_binding_3 domain-containing protein.
ANIA_05672	-1.63782	3.06027e-10	Mandelate racemase/muconate lactonizing enzyme family protein (AFU_orthologue AFUA_7G04350).
ANIA_10861	1.98199	3.29525e-10	Uncharacterized protein.
ANIA_02361	-1.49385	3.51365e-10	Haloacid dehalogenase, type II (AFU_orthologue AFUA_5G14640).
ANIA_07334	-1.8505	3.5344e-10	Phospholipase.
ANIA_10581	-1.42736	3.5962e-10	Integral membrane protein (AFU_orthologue AFUA_5G08640).
ANIA_08340	3.76313	3.67121e-10	MFS domain-containing protein.
ANIA_00314	-1.58705	3.81855e-10	AA_TRNA_LIGASE_II domain-containing protein.
ANIA_02259	-1.1832	3.8464e-10	Filamentation protein (Rhf1), putative (AFU_orthologue AFUA_5G06550).
ANIA_00061	-1.91137	3.87524e-10	Uncharacterized protein.
ANIA_03585	-1.34023	4.00554e-10	Uncharacterized protein.
ANIA_05159	-1.83128	4.48842e-10	Putative phospholipase.
ANIA_00974	1.72368	4.54333e-10	Uncharacterized protein.
ANIA_10782	-1.76994	4.59598e-10	Mitochondrial phosphate transporter Pic2, putative (AFU_orthologue AFUA_2G12080); Belongs to the mitochondrial carrier (TC 2.A.29) family.
ANIA_02033	-3.83197	4.61442e-10	FAD_binding_3 domain-containing protein.
ANIA_08024	-1.56711	5.06934e-10	Hydrolase, carbon-nitrogen family, putative (AFU_orthologue AFUA_5G02350).
ANIA_02837	-2.15086	5.10448e-10	F-box domain protein (AFU_orthologue AFUA_4G00200).
ANIA_03630	-1.34945	5.12159e-10	Uncharacterized protein.
ANIA_05936	3.74487	5.37001e-10	TIL domain-containing protein.
ANIA_07262	1.23899	5.40329e-10	Uncharacterized protein.
ANIA_06458	4.23447	5.4846e-10	Uncharacterized protein.
ANIA_00760	1.93907	5.85272e-10	Uncharacterized protein.
ANIA_05833	-1.49678	5.98657e-10	Propionate-CoA ligase (Eurofung).
ANIA_01129	1.35549	6.52119e-10	Uncharacterized protein.
ANIA_07765	-1.26315	6.57689e-10	Uncharacterized protein.
ANIA_00744	-1.86914	6.59314e-10	Aminotran_1_2 domain-containing protein.
ANIA_05564	-2.45299	7.13381e-10	Hypothetical HAD-superfamily hydrolase (Eurofung).
ANIA_03299	2.87935	7.20183e-10	Glutathione S-transferase, putative (AFU_orthologue AFUA_2G00590); Belongs to the GST superfamily.
ANIA_03884	1.93527	7.36622e-10	MFS multidrug transporter, putative (AFU_orthologue AFUA_6G03040).
ANIA_05074	-2.57997	7.37722e-10	ANK_REP_REGION domain-containing protein.
ANIA_00158	-1.78294	7.59194e-10	Quinone oxidoreductase, putative (AFU_orthologue AFUA_5G11430).
ANIA_11021	2.19139	7.67584e-10	Stress-response A/B barrel domain-containing protein.
ANIA_07961	2.54233	7.80292e-10	Uncharacterized protein.
ANIA_01833	3.2734	8.39766e-10	ZIP Zinc transporter, putative (AFU_orthologue AFUA_4G09560).
ANIA_10558	2.02144	8.92709e-10	cAMP-mediated signaling protein Sok1, putative (AFU_orthologue AFUA_4G07280).
ANIA_05939	3.12309	9.2478e-10	Uncharacterized protein; Belongs to the 5'-nucleotidase family.
ANIA_02498	1.28653	9.44386e-10	C2H2 finger domain protein, putative (AFU_orthologue AFUA_3G14090).
ANIA_01073	2.66279	9.47025e-10	MFS peptide transporter, putaitve (AFU_orthologue AFUA_1G12240).
ANIA_02445	2.52754	9.50644e-10	GPI anchored CFEM domain protein (AFU_orthologue AFUA_6G10580).
ANIA_02608	1.87717	9.5613e-10	FAD_binding_2 domain-containing protein.
ANIA_08462	-1.76983	9.7048e-10	Uncharacterized protein.
ANIA_07034	-1.40487	1.07534e-09	Myo-inositol-1(Or 4)-monophosphatase (AFU_orthologue AFUA_4G04200).
ANIA_03902	-1.49468	1.21913e-09	FAD-binding PCMH-type domain-containing protein; Belongs to the oxygen-dependent FAD-linked oxidoreductase family.
ANIA_10218	-1.04954	1.24552e-09	Uncharacterized protein.
ANIA_11609	-2.59142	1.29045e-09	Uncharacterized protein.
ANIA_10769	-1.05733	1.30181e-09	DUF814 domain protein, putative (AFU_orthologue AFUA_2G09170).
ANIA_07940	-2.78263	1.35099e-09	Uncharacterized protein.
ANIA_10600	1.37966	1.36007e-09	Putative Zn(II)2Cys6 transcription factor (Eurofung).
ANIA_10370	-1.25364	1.39749e-09	Uncharacterized protein.
ANIA_03872	-2.33325	1.44503e-09	Uncharacterized protein.
ANIA_00274	-1.95175	1.5122e-09	C2H2 transcription factor, putative (AFU_orthologue AFUA_1G02860).
ANIA_05583	1.22312	1.55902e-09	C2H2 finger domain protein, putative (AFU_orthologue AFUA_4G11480).
ANIA_04234	-1.01702	1.65824e-09	Phosphoacetylglucosamine mutase; Catalyzes the conversion of GlcNAc-6-P into GlcNAc-1-P during the synthesis of uridine diphosphate/UDP-GlcNAc, which is a biosynthetic precursor of chitin and also supplies the amino sugars for N-linked oligosaccharides of
ANIA_05035	2.06373	1.67186e-09	Sodium ion/proton exchanger (Eurofung).
ANIA_03747	-1.09785	1.68492e-09	Geranylgeranyl transferase type-2 subunit beta; Catalyzes the transfer of a geranylgeranyl moiety from geranylgeranyl diphosphate to both cysteines of proteins with the C- terminal sequence -XXCC, -XCXC and -CCXX.
ANIA_05191	-1.11132	1.72608e-09	Uncharacterized protein.
ANIA_06691	1.01309	1.96255e-09	Uncharacterized protein.
ANIA_08500	1.78586	2.05405e-09	Uncharacterized protein.
ANIA_06639	-1.24876	2.09826e-09	2-methylcitrate dehydratase (Eurofung).
ANIA_06468	-1.39136	2.28981e-09	Uncharacterized protein.
ANIA_00564	-1.21126	2.29375e-09	Histidine acid phosphatase, putative (AFU_orthologue AFUA_6G11330); Belongs to the histidine acid phosphatase family.
ANIA_04382	-1.18804	2.38265e-09	Kinase-related protein (AFU_orthologue AFUA_4G06710).
ANIA_07621	1.43432	2.54519e-09	L-galactose dehydrogenase (L-GalDH), putative (AFU_orthologue AFUA_7G04140).
ANIA_09483	-2.34296	2.55514e-09	Uncharacterized protein.
ANIA_06786	2.17809	2.593e-09	Endoglucanase, putative (AFU_orthologue AFUA_7G06740).
ANIA_06411	-1.6694	3.02315e-09	Glucosamine 6-phosphate N-acetyltransferase; Belongs to the acetyltransferase family. GNA1 subfamily.
ANIA_04213	-1.59344	3.21204e-09	Uncharacterized protein.
ANIA_07346	1.89767	3.37453e-09	Putative Zn(II)2Cys6 transcription factor (Eurofung).
ANIA_05891	1.08632	3.47767e-09	PHD finger and SET domain protein, putative (AFU_orthologue AFUA_2G11210).
ANIA_07588	-1.48783	3.67526e-09	Ribulose-phosphate 3-epimerase; Belongs to the ribulose-phosphate 3-epimerase family.
ANIA_08105	3.32932	3.81821e-09	NRPS-like enzyme, putative (JCVI).
ANIA_00294	-1.68809	3.86212e-09	Mitochondrial integral membrane protein (AFU_orthologue AFUA_1G03090).
ANIA_09337	4.23574	3.89739e-09	Uncharacterized protein.
ANIA_07386	-1.8514	3.93255e-09	Uncharacterized protein.
ANIA_03836	-1.63293	3.97063e-09	MFS domain-containing protein; Belongs to the major facilitator superfamily. Sugar transporter (TC 2.A.1.1) family.
ANIA_02030	-4.54428	3.97063e-09	Nitroreductase family protein (AFU_orthologue AFUA_3G03530).
ANIA_02937	1.36785	4.03099e-09	Uncharacterized protein.
ANIA_07515	4.44484	4.13759e-09	Aspergillopepsin, putative (AFU_orthologue AFUA_3G02970).
ANIA_07637	2.20267	4.1962e-09	Uncharacterized protein.
ANIA_01659	1.94613	4.30693e-09	Amino acid transporter (Eurofung).
ANIA_05305	1.13874	4.30882e-09	DUF1680 domain protein (AFU_orthologue AFUA_1G08910).
ANIA_04879	1.47805	4.49963e-09	Uncharacterized protein.
ANIA_04025	-1.05549	5.16768e-09	Acid phosphatase, putative (AFU_orthologue AFUA_1G03660).
ANIA_04998	1.01376	5.31772e-09	Ras-GAP domain-containing protein.
ANIA_08005	-1.44491	5.37888e-09	N-acetyltransferase domain-containing protein.
ANIA_08502	1.40059	5.40464e-09	MFS transporter, putative (AFU_orthologue AFUA_3G01370).
ANIA_02287	1.69828	5.45354e-09	GABA transporter, putative (Eurofung).
ANIA_05327	-1.04648	5.51312e-09	Uncharacterized protein; Belongs to the TRAFAC class dynamin-like GTPase superfamily. Dynamin/Fzo/YdjA family.
ANIA_10329	1.88877	5.62932e-09	Uncharacterized protein.
ANIA_03263	-1.37854	5.82066e-09	Uncharacterized protein.
ANIA_03938	1.30009	5.85081e-09	HEAT repeat protein (DRIM), putative (AFU_orthologue AFUA_6G08240).
ANIA_03087	-1.08822	5.85329e-09	Uncharacterized protein.
ANIA_02373	1.86225	6.14893e-09	Uncharacterized protein.
ANIA_03352	1.69842	6.28673e-09	Uracil transporter, putative (Eurofung).
ANIA_03206	-2.42453	6.29453e-09	Uncharacterized protein.
ANIA_02207	-4.28938	6.44588e-09	O-methyltransferase, putative (AFU_orthologue AFUA_5G06990).
ANIA_05579	-1.07135	6.44588e-09	Vacuolar protein sorting-associated protein; May be involved in recycling of membrane proteins between an endocytic compartment and the TGN; Belongs to the VPS13 family.
ANIA_02002	1.03191	6.58691e-09	Protein farnesyltransferase subunit beta; Catalyzes the transfer of a farnesyl moiety from farnesyl diphosphate to a cysteine at the fourth position from the C-terminus of several proteins. The beta subunit is responsible for peptide-binding.
ANIA_03670	1.57019	6.6253e-09	Uncharacterized protein.
ANIA_04256	1.96223	7.05381e-09	Lipase, putative (AFU_orthologue AFUA_7G04020).
ANIA_03639	-1.3141	7.16832e-09	Dihydrolipoamide acetyltransferase component of pyruvate dehydrogenase complex.
ANIA_10512	-1.15686	7.42054e-09	Acetyl-CoA-acetyltransferase, putative (AFU_orthologue AFUA_6G14200); Belongs to the thiolase-like superfamily. Thiolase family.
ANIA_04049	-2.52978	7.44737e-09	GPI anchored serine-threonine rich protein (AFU_orthologue AFUA_1G03630).
ANIA_10035	2.3371	7.7744e-09	AMP-binding domain-containing protein.
ANIA_11210	2.92013	7.77497e-09	Uncharacterized protein.
ANIA_04348	-1.4567	7.85411e-09	Phosphoglycolate phosphatase, putative (AFU_orthologue AFUA_7G00760).
ANIA_05217	-1.62904	8.041e-09	Primary component of eisosomes (Eurofung).
ANIA_02556	-1.52375	8.1617e-09	Uncharacterized protein.
ANIA_03151	2.47311	8.28816e-09	Uncharacterized protein.
ANIA_07851	-3.21492	8.71858e-09	Uncharacterized protein.
ANIA_02705	3.47539	8.94594e-09	Uncharacterized protein.
ANIA_04362	1.34855	9.01645e-09	Uncharacterized protein.
ANIA_01682	-1.02697	9.11801e-09	Uncharacterized protein.
ANIA_06346	-1.3777	9.15237e-09	Hypothetical dihydroxy-acid dehydratase (Eurofung).
ANIA_08348	3.59744	9.28754e-09	Uncharacterized protein.
ANIA_10166	1.1656	9.57244e-09	PQ loop repeat protein (AFU_orthologue AFUA_1G11900).
ANIA_07363	-1.17558	9.74722e-09	Pfs domain protein (AFU_orthologue AFUA_1G00560).
ANIA_02031	-4.30856	1.03463e-08	FSH1 domain-containing protein.
ANIA_05416	-1.82749	1.05742e-08	Uncharacterized protein.
ANIA_01338	1.45331	1.05766e-08	GPI anchored serine-threonine rich protein (AFU_orthologue AFUA_1G09510).
ANIA_00482	1.45722	1.08646e-08	Ubiquitin conjugating enzyme, putative (AFU_orthologue AFUA_4G13940).
ANIA_04212	1.3472	1.10719e-08	GMC_OxRdtase_N domain-containing protein.
ANIA_10368	-2.15026	1.13115e-08	DUF636 domain protein (AFU_orthologue AFUA_6G11530).
ANIA_08455	-1.77635	1.13287e-08	Uncharacterized protein.
ANIA_08575	1.08103	1.20255e-08	Uncharacterized protein.
ANIA_10274	-1.56538	1.20952e-08	Exo-polygalacturonase, putative (AFU_orthologue AFUA_7G06410); Belongs to the glycosyl hydrolase 28 family.
ANIA_08626	3.67764	1.26787e-08	Uncharacterized protein.
ANIA_08606	-1.41868	1.29128e-08	Hypothetical polysaccharide deacetylase (Eurofung).
ANIA_00983	-1.69521	1.30939e-08	Uncharacterized protein.
ANIA_09300	2.7713	1.31669e-08	Amino acid transporter (Eurofung).
ANIA_07071	1.46144	1.34486e-08	Polyketide synthase, putative (JCVI).
ANIA_07470	-2.22326	1.35284e-08	Dienelactone hydrolase (AFU_orthologue AFUA_2G05810).
ANIA_02238	-1.39469	1.41943e-08	DnaJ domain protein Psi, putative (AFU_orthologue AFUA_5G07340).
ANIA_03207	-1.44212	1.44138e-08	Neutral amino acid transporter (Eurofung).
ANIA_00599	-1.18386	1.52219e-08	PKS_ER domain-containing protein.
ANIA_08913	3.49314	1.54712e-08	Uncharacterized protein.
ANIA_08632	3.07507	1.55548e-08	Uncharacterized protein.
ANIA_09289	3.20473	1.57119e-08	MFS domain-containing protein.
ANIA_07809	3.85189	1.72916e-08	Uncharacterized protein.
ANIA_07367	-1.09034	1.75554e-08	Nitrilase (AFU_orthologue AFUA_6G13450).
ANIA_08443	-1.20239	1.77209e-08	Uncharacterized protein.
ANIA_03499	-1.04092	1.78132e-08	UPF0075 domain protein (AFU_orthologue AFUA_4G14600).
ANIA_07357	1.73345	1.8263e-08	Uncharacterized protein.
ANIA_05319	2.97231	1.83232e-08	Uncharacterized protein.
ANIA_03277	-2.71327	1.89752e-08	Uncharacterized protein.
ANIA_08553	1.08989	1.9313e-08	Catalase (Eurofung).
ANIA_01736	-1.83085	1.99878e-08	Zn(2)-C6 fungal-type domain-containing protein.
ANIA_07270	1.4363	2.06146e-08	Uncharacterized protein.
ANIA_00497	2.73138	2.14477e-08	Uncharacterized protein.
ANIA_02322	-1.962	2.34126e-08	EF-hand domain-containing protein.
ANIA_00467	-1.96777	2.58358e-08	Uncharacterized protein.
ANIA_05985	2.36878	2.78093e-08	Inositol oxygenase, putative (AFU_orthologue AFUA_2G10230).
ANIA_07008	-1.15242	2.83878e-08	3-hydroxybutyryl-CoA dehydrogenase, putative (AFU_orthologue AFUA_4G04410).
ANIA_00399	3.05476	3.13205e-08	Nitrate/nitrite transporter.
ANIA_06279	-1.09388	3.16079e-08	Carn_acyltransf domain-containing protein; Belongs to the carnitine/choline acetyltransferase family.
ANIA_05453	-1.3278	3.24732e-08	Arrestin (Or S-antigen), N-terminal domain protein (AFU_orthologue AFUA_6G13380).
ANIA_08786	1.18862	3.30491e-08	Uncharacterized protein.
ANIA_01279	-1.65028	3.35354e-08	Uncharacterized protein.
ANIA_09018	1.05812	3.46099e-08	Uncharacterized protein.
ANIA_06693	-1.78933	3.49144e-08	Uncharacterized protein.
ANIA_03142	1.0088	3.51432e-08	Uncharacterized protein.
ANIA_02537	1.48168	3.65752e-08	Pectate lyase (Eurofung).
ANIA_08095	-2.44236	3.69348e-08	MFS toxin efflux pump (AflT), putative (AFU_orthologue AFUA_1G12620).
ANIA_05021	-1.89583	3.72182e-08	Trehalose synthase (Ccg-9), putative (AFU_orthologue AFUA_3G12100).
ANIA_08646	3.05313	4.07201e-08	ADH_N domain-containing protein.
ANIA_01519	1.29297	4.27989e-08	RNA interference and gene silencing protein (Qde2), putative (AFU_orthologue AFUA_8G05280); Belongs to the argonaute family.
ANIA_09139	-1.465	4.61153e-08	Uncharacterized protein.
ANIA_06382	1.32018	4.73728e-08	Uncharacterized protein.
ANIA_06658	1.71281	4.90727e-08	Amine oxidase.
ANIA_02803	2.55935	4.95948e-08	Uncharacterized protein.
ANIA_05332	-1.64165	5.7637e-08	AraC-like ligand binding domain protein, putative (AFU_orthologue AFUA_6G14370).
ANIA_07282	1.2152	5.83319e-08	APH domain-containing protein.
ANIA_01020	-1.2939	6.06314e-08	Cupin_2 domain-containing protein.
ANIA_08994	-2.22017	6.28898e-08	Uncharacterized protein.
ANIA_03407	1.87013	6.28898e-08	Serine protease; Belongs to the peptidase S1B family.
ANIA_05977	-1.05202	6.3167e-08	Ketoreductase (AFU_orthologue AFUA_2G10280).
ANIA_02515	-1.13106	6.55271e-08	Aldo-keto reductase (AKR), putative (AFU_orthologue AFUA_3G14270).
ANIA_05945	-2.47499	6.77936e-08	Uncharacterized protein.
ANIA_01550	1.46049	7.03497e-08	Uncharacterized protein.
ANIA_06057	2.80359	7.1127e-08	Cytochrome P450, putative (Eurofung); Belongs to the cytochrome P450 family.
ANIA_07323	-2.50459	7.28817e-08	Uncharacterized protein.
ANIA_06286	-1.22355	7.51228e-08	Glyco_hydro_63 domain-containing protein.
ANIA_00195	1.98587	8.33166e-08	DUF2236 domain-containing protein.
ANIA_08008	-1.30458	8.70465e-08	Uncharacterized protein.
ANIA_01569	1.25313	9.29709e-08	Putative Zn(II)2Cys6 transcription factor (Eurofung).
ANIA_03791	1.00242	1.00653e-07	Uncharacterized protein.
ANIA_03992	-1.33684	1.02736e-07	Uncharacterized protein.
ANIA_05123	-1.19136	1.04774e-07	Dimeric dihydrodiol dehydrogenase, putative (AFU_orthologue AFUA_1G07520).
ANIA_03024	-1.65084	1.05428e-07	Uncharacterized protein.
ANIA_06719	1.9499	1.0671e-07	Uncharacterized protein.
ANIA_10857	-1.41245	1.11754e-07	Uncharacterized protein.
ANIA_06573	1.18286	1.14486e-07	Uncharacterized protein.
ANIA_04023	-1.1816	1.16077e-07	4-carboxymuconolactone decarboxylase family protein (AFU_orthologue AFUA_1G03690).
ANIA_08506	-1.00773	1.20769e-07	Putative Zn(II)2Cys6 transcription factor (Eurofung).
ANIA_07199	-2.49864	1.22338e-07	Uncharacterized protein.
ANIA_11171	-4.0154	1.25023e-07	Uncharacterized protein.
ANIA_00141	1.29689	1.25405e-07	tRNA methyltransferase (Eurofung); Belongs to the class I-like SAM-binding methyltransferase superfamily. RNA M5U methyltransferase family.
ANIA_01928	1.93309	1.30119e-07	Uncharacterized protein.
ANIA_07773	-3.20847	1.32696e-07	Cytochrome P450, putative (Eurofung); Belongs to the cytochrome P450 family.
ANIA_08655	1.27566	1.33104e-07	Putative Zn(II)2Cys6 transcription factor (Eurofung).
ANIA_01356	-1.94695	1.35858e-07	Uncharacterized protein.
ANIA_10028	2.37113	1.36855e-07	Cytochrome P450, putative (Eurofung); Belongs to the cytochrome P450 family.
ANIA_03264	-1.15234	1.38124e-07	MFS multidrug transporter, putative (AFU_orthologue AFUA_6G03320).
ANIA_02699	2.87931	1.38208e-07	Uncharacterized protein.
ANIA_01396	-1.39593	1.40379e-07	Glycerol-3-phosphate dehydrogenase; Belongs to the FAD-dependent glycerol-3-phosphate dehydrogenase family.
ANIA_05841	2.02394	1.46256e-07	Nucleoside-diphosphate-sugar epimerase, putative (AFU_orthologue AFUA_8G07320).
ANIA_03667	2.03556	1.47432e-07	HMG box protein, putative (JCVI).
ANIA_10398	2.12055	1.47945e-07	AAA_16 domain-containing protein.
ANIA_01014	-1.10335	1.53871e-07	Peroxisomal fatty acid ABC transporter, putative (Eurofung).
ANIA_04989	-1.26707	1.67951e-07	Uncharacterized protein.
ANIA_02509	1.41926	1.88502e-07	Indoleamine 2,3-dioxygenase subfamily (AFU_orthologue AFUA_3G14250).
ANIA_07941	-3.40843	1.89851e-07	Uncharacterized protein.
ANIA_03311	1.88751	1.913e-07	Uncharacterized protein.
ANIA_07607	-1.02915	1.9633e-07	Uncharacterized protein.
ANIA_02075	2.77569	2.05299e-07	Uncharacterized protein.
ANIA_10533	-1.16489	2.08509e-07	Large subunit of trehalose 6-phosphate synthase (Eurofung).
ANIA_10235	1.15951	2.09345e-07	Uncharacterized protein.
ANIA_04394	1.47089	2.11215e-07	HLH DNA binding domain protein, putative (AFU_orthologue AFUA_4G06880).
ANIA_01543	-1.09751	2.142e-07	Hypothetical fumarate reductase (Eurofung).
ANIA_11001	-1.29126	2.16087e-07	AI-BP family protein (AFU_orthologue AFUA_5G08360).
ANIA_07099	2.5315	2.33964e-07	TPR_REGION domain-containing protein.
ANIA_05878	-2.60891	2.39097e-07	Peroxisomal 3-ketoacyl-coA thiolase (Kat1), putative (AFU_orthologue AFUA_2G11350); Belongs to the thiolase-like superfamily. Thiolase family.
ANIA_04606	1.96173	2.43415e-07	Putative Zn(II)2Cys6 transcription factor (Eurofung).
ANIA_06404	-1.80542	2.49582e-07	Uncharacterized protein.
ANIA_07416	-2.16418	2.51926e-07	Uncharacterized protein.
ANIA_07390	-1.3836	2.51926e-07	MFS domain-containing protein.
ANIA_06756	1.57594	2.54254e-07	Rieske domain-containing protein.
ANIA_10699	-1.65867	2.55559e-07	IQ calmodulin-binding motif protein (AFU_orthologue AFUA_2G13615).
ANIA_02370	-1.77614	2.65829e-07	Uncharacterized protein.
ANIA_05909	-1.21231	2.69593e-07	Uncharacterized protein.
ANIA_08349	1.82481	2.78457e-07	Pyr_redox_2 domain-containing protein.
ANIA_00190	1.00027	2.8084e-07	tRNA-splicing endonuclease subunit Sen34; Constitutes one of the two catalytic subunit of the tRNA- splicing endonuclease complex, a complex responsible for identification and cleavage of the splice sites in pre-tRNA. It cleaves pre-tRNA at the 5'- and 3'
ANIA_03291	1.9283	2.94995e-07	Amine oxidase.
ANIA_04421	-1.59894	3.04963e-07	L-lactate dehydrogenase (AFU_orthologue AFUA_4G07050).
ANIA_04947	-1.0017	3.09712e-07	Dolichol-phosphate mannosyltransferase subunit 1; Transfers mannose from GDP-mannose to dolichol monophosphate to form dolichol phosphate mannose (Dol-P-Man) which is the mannosyl donor in pathways leading to N-glycosylation, glycosyl phosphatidylinositol
ANIA_07116	3.14509	3.14362e-07	Uncharacterized protein.
ANIA_02810	1.51975	3.1646e-07	ADAM family of metalloprotease ADM-A (AFU_orthologue AFUA_6G14420).
ANIA_10920	1.49112	3.24362e-07	MFS domain-containing protein.
ANIA_05907	-1.91317	3.29812e-07	Uncharacterized protein.
ANIA_06690	1.05265	3.42731e-07	Mitochondrial carrier protein, putative (AFU_orthologue AFUA_7G05390); Belongs to the mitochondrial carrier (TC 2.A.29) family.
ANIA_00468	-2.10679	3.54576e-07	Uncharacterized protein.
ANIA_00216	1.79857	3.61139e-07	Uncharacterized protein; Belongs to the short-chain dehydrogenases/reductases (SDR) family.
ANIA_00280	1.18686	3.64608e-07	Glycosyl hydrolase, putative (AFU_orthologue AFUA_1G03140); Belongs to the glycosyl hydrolase 31 family.
ANIA_04549	-1.04018	3.64817e-07	HAD superfamily hydrolase, putative (AFU_orthologue AFUA_2G02580).
ANIA_04243	1.21258	3.78022e-07	Hypothetical protein.
ANIA_07536	-1.34674	3.86436e-07	Uncharacterized protein.
ANIA_00282	1.29736	4.00859e-07	RNA binding protein (AFU_orthologue AFUA_1G02950).
ANIA_08360	2.13362	4.01889e-07	Nitroreductase domain-containing protein.
ANIA_01566	-2.14798	4.11082e-07	Methyltransf_25 domain-containing protein.
ANIA_04711	-1.34424	4.2117e-07	Uncharacterized protein.
ANIA_08265	1.90832	4.36476e-07	Uncharacterized protein.
ANIA_02347	2.71639	4.38268e-07	Uncharacterized protein.
ANIA_01067	-1.04671	4.4317e-07	Antibiotic biosynthesis monooxygenase, putative (AFU_orthologue AFUA_1G12025).
ANIA_10325	2.42202	4.60249e-07	Protein kinase, putative (AFU_orthologue AFUA_7G00740).
ANIA_02022	-2.59299	4.82803e-07	Uncharacterized protein.
ANIA_09351	1.48844	4.85042e-07	SnoaL-like domain-containing protein.
ANIA_10575	1.02858	4.957e-07	Uncharacterized protein.
ANIA_04309	-1.01139	5.15626e-07	Peptide alpha-N-acetyltransferase Nat2, putative (AFU_orthologue AFUA_4G06010).
ANIA_03223	-1.05504	5.40493e-07	ATP-dependent 6-phosphofructokinase; Catalyzes the phosphorylation of D-fructose 6-phosphate to fructose 1,6-bisphosphate by ATP, the first committing step of glycolysis; Belongs to the phosphofructokinase type A (PFKA) family. ATP-dependent PFK group I s
ANIA_00489	-2.02986	5.46923e-07	MFS multidrug transporter, putative (AFU_orthologue AFUA_4G13830).
ANIA_05338	-2.06705	5.46923e-07	Flavin-binding monooxygenase-like protein (AFU_orthologue AFUA_6G14280).
ANIA_04825	1.00319	5.52527e-07	Uncharacterized protein.
ANIA_04779	-1.00605	5.62653e-07	NIPSNAP family protein (AFU_orthologue AFUA_3G06660).
ANIA_09456	2.78662	5.6529e-07	MFS allantoate transporter, putative (AFU_orthologue AFUA_6G03720).
ANIA_10846	3.24172	5.74326e-07	Uncharacterized protein.
ANIA_05458	1.57229	5.7698e-07	Uncharacterized protein.
ANIA_08235	1.23936	5.88305e-07	Uncharacterized protein.
ANIA_09347	2.67018	6.23567e-07	Uncharacterized protein; Belongs to the short-chain dehydrogenases/reductases (SDR) family.
ANIA_00251	2.10438	6.28666e-07	DnaJ domain protein (AFU_orthologue AFUA_1G03520).
ANIA_03537	3.43757	6.42562e-07	Catecholamine-O-methyltransferase, putative (AFU_orthologue AFUA_2G00150).
ANIA_08416	2.1219	6.45737e-07	Uncharacterized protein.
ANIA_07532	2.05484	6.65165e-07	Uncharacterized protein.
ANIA_01814	-2.64343	6.97873e-07	Uncharacterized protein.
ANIA_05428	-1.06074	7.73666e-07	Putative microbody (Peroxisome) proliferation protein peroxin 11B (Eurofung).
ANIA_10659	-1.63275	7.74131e-07	Putative Zn(II)2Cys6 transcription factor (Eurofung).
ANIA_02685	1.89446	7.87109e-07	Uncharacterized protein.
ANIA_00403	-2.97247	8.0008e-07	Pyridine nucleotide-disulphide oxidoreductase AMID-like, putative (AFU_orthologue AFUA_1G17180).
ANIA_08941	1.97311	8.21111e-07	P-type ATPase, putative (Eurofung).
ANIA_06949	1.75936	8.43963e-07	CinA domain-containing protein.
ANIA_08010	-1.17715	9.45064e-07	Glycogen [starch] synthase; Transfers the glycosyl residue from UDP-Glc to the non- reducing end of alpha-1,4-glucan.
ANIA_02581	-1.23317	9.5529e-07	Histidine kinase G7.
ANIA_04930	-1.11819	9.5926e-07	Uncharacterized protein.
ANIA_06397	-1.43047	9.88562e-07	Uncharacterized protein; Belongs to the AAA ATPase family.
ANIA_08365	-2.75278	9.92072e-07	MFS siderochrome iron transporter MirB (AFU_orthologue AFUA_3G03640).
ANIA_09185	-2.64647	9.9554e-07	Uncharacterized protein.
ANIA_03381	1.59171	9.98099e-07	Uncharacterized protein; Belongs to the fungal fatty acid synthetase subunit beta family.
ANIA_04126	3.41201	1.01715e-06	Aldedh domain-containing protein; Belongs to the aldehyde dehydrogenase family.
ANIA_01068	-1.07859	1.15121e-06	Uncharacterized protein.
ANIA_10993	1.13685	1.16537e-06	EF-hand calcium-binding domain protein, putative (AFU_orthologue AFUA_2G01310).
ANIA_10123	1.94995	1.17768e-06	Uncharacterized protein.
ANIA_01641	-1.68377	1.24245e-06	Putative Zn(II)2Cys6 transcription factor (Eurofung).
ANIA_01754	-1.64403	1.29696e-06	Uncharacterized protein.
ANIA_08967	-1.02906	1.30973e-06	FAD binding domain protein (AFU_orthologue AFUA_6G14300).
ANIA_10322	-1.27887	1.30973e-06	Rad51 family DNA repair protein, putative (AFU_orthologue AFUA_3G14460).
ANIA_04729	1.52413	1.3224e-06	DUF1479 domain protein (AFU_orthologue AFUA_5G09280).
ANIA_06813	2.33821	1.3382e-06	Uncharacterized protein.
ANIA_05591	-1.4075	1.34276e-06	Aminotransferase, classes I and II, putative (AFU_orthologue AFUA_4G11460).
ANIA_08526	2.56653	1.35668e-06	Uncharacterized protein.
ANIA_07333	-1.65107	1.35883e-06	Uncharacterized protein.
ANIA_03308	1.75848	1.36236e-06	Aamy domain-containing protein.
ANIA_04839	1.61099	1.3784e-06	Uncharacterized protein.
ANIA_00100	2.37355	1.3956e-06	ADH_N domain-containing protein.
ANIA_08100	1.65022	1.40447e-06	Sodium ion/proton exchanger (Eurofung).
ANIA_05589	-1.19086	1.41277e-06	Uncharacterized protein; Belongs to the FGGY kinase family.
ANIA_03214	1.01648	1.42267e-06	Uncharacterized protein.
ANIA_10876	2.20732	1.47291e-06	CDF divalent metal cation transporter (Eurofung).
ANIA_10269	1.06275	1.47899e-06	Glycosyltransferase family protein (AFU_orthologue AFUA_2G15915).
ANIA_06972	1.22977	1.48474e-06	Serine-leucine-rich repeat protein (AFU_orthologue AFUA_8G02230).
ANIA_08062	-1.11347	1.60492e-06	Glutamine-serine-proline rich protein, putative (AFU_orthologue AFUA_7G04870).
ANIA_08618	-2.57168	1.60984e-06	Uncharacterized protein.
ANIA_07625	-1.9139	1.68164e-06	Myo-inositol-1-phosphate synthase.
ANIA_00526	-3.39655	1.74152e-06	Fe2OG dioxygenase domain-containing protein; Belongs to the iron/ascorbate-dependent oxidoreductase family.
ANIA_11195	-1.09315	1.79589e-06	Putative transcription factor with C2H2 and Zn(2)-Cys(6) DNA binding domain (Eurofung).
ANIA_01852	1.29772	1.83389e-06	NodB homology domain-containing protein.
ANIA_10915	-1.58888	1.85203e-06	SET domain-containing protein.
ANIA_03982	1.84891	1.86964e-06	Metallophos domain-containing protein.
ANIA_05328	-1.29442	1.91075e-06	GPI anchored dioxygenase, putative (AFU_orthologue AFUA_3G01800).
ANIA_03509	2.52652	1.91346e-06	Uncharacterized protein.
ANIA_01843	1.29554	1.91485e-06	Meiotic nuclear division protein 1; Required for proper homologous chromosome pairing and efficient cross-over and intragenic recombination during meiosis. Belongs to the MND1 family.
ANIA_02336	-3.84163	1.94699e-06	Uncharacterized protein.
ANIA_05409	-1.6939	2.0005e-06	Epimerase domain-containing protein.
ANIA_02232	-1.11164	2.00353e-06	DUF300 domain protein, putative (AFU_orthologue AFUA_5G07250).
ANIA_08963	-2.70599	2.04716e-06	Uncharacterized protein.
ANIA_07384	2.79119	2.0611e-06	Uncharacterized protein.
ANIA_04852	-1.15195	2.25348e-06	Exo-beta-1,3-glucanase, putative (AFU_orthologue AFUA_3G07520).
ANIA_03284	2.69105	2.31157e-06	Uncharacterized protein.
ANIA_07293	-1.11369	2.3343e-06	Sacchrp_dh_NADP domain-containing protein.
ANIA_00217	2.79735	2.51344e-06	Phosphate permease (AFU_orthologue AFUA_5G01320).
ANIA_10196	-1.11105	2.52391e-06	Uncharacterized protein.
ANIA_00396	2.76912	2.53569e-06	Putative bHLH transcription factor (Eurofung).
ANIA_07604	-1.10981	2.60506e-06	DDHD domain protein (AFU_orthologue AFUA_2G15540).
ANIA_04849	2.53313	2.72973e-06	Uncharacterized protein.
ANIA_04527	1.1274	2.754e-06	Putative Myb-like transcription factor (Eurofung).
ANIA_00200	-1.20259	2.77367e-06	Glutamine amidotransferase type-1 domain-containing protein.
ANIA_07115	-1.47352	2.82893e-06	RelA_SpoT domain-containing protein.
ANIA_00510	-3.31754	2.83441e-06	Uncharacterized protein.
ANIA_03957	1.14989	2.92446e-06	Amidase domain-containing protein.
ANIA_03781	2.73841	3.02704e-06	Phosphate transporter; Sodium-phosphate symporter which plays a fundamental housekeeping role in phosphate transport. Belongs to the inorganic phosphate transporter (PiT) (TC 2.A.20) family.
ANIA_07243	1.15598	3.11301e-06	Methionine transporter, putative (Eurofung).
ANIA_04180	-1.67655	3.28113e-06	MFS transporter, putative (AFU_orthologue AFUA_2G08230).
ANIA_07329	-2.21077	3.28759e-06	Uncharacterized protein.
ANIA_08478	-1.83837	3.37302e-06	Uncharacterized protein.
ANIA_04904	-1.15631	3.41385e-06	Anion transporter (Eurofung).
ANIA_03779	-1.08813	3.42053e-06	Exopolyphosphatase, putative (AFU_orthologue AFUA_5G03410).
ANIA_06624	1.51847	3.45014e-06	Tetratricopeptide repeat protein (AFU_orthologue AFUA_6G03870).
ANIA_02242	1.11849	3.53808e-06	Uncharacterized protein.
ANIA_09449	-1.5137	3.53899e-06	HD superfamily hydrolase, putative (AFU_orthologue AFUA_1G03035).
ANIA_02924	1.45102	3.71264e-06	NRPS-like enzyme, putative (JCVI).
ANIA_08890	2.55415	3.8071e-06	Cellobiose dehydrogenase, putative (AFU_orthologue AFUA_8G05805).
ANIA_07796	-3.04045	3.81715e-06	MFS domain-containing protein.
ANIA_04361	1.04434	3.83427e-06	BZIP domain-containing protein.
ANIA_10864	-1.46273	3.83818e-06	TYR_PHOSPHATASE_2 domain-containing protein.
ANIA_08078	-1.06641	3.90586e-06	Uncharacterized protein.
ANIA_02726	1.61483	3.94253e-06	Uncharacterized protein.
ANIA_09441	2.01633	4.01681e-06	Choline transporter (Eurofung).
ANIA_05468	-3.38649	4.12684e-06	Uncharacterized protein.
ANIA_04572	-1.11418	4.24289e-06	Uncharacterized protein.
ANIA_05481	1.39741	4.33897e-06	Rho guanyl nucleotide exchange factor, putative (AFU_orthologue AFUA_6G13320).
ANIA_02876	1.16533	4.35778e-06	Autophagy-related protein; Vacuolar effluxer which mediate the efflux of amino acids resulting from autophagic degradation. The release of autophagic amino acids allows the maintenance of protein synthesis and viability during nitrogen starvation; Belongs
ANIA_06430	-1.17681	4.54654e-06	Putative Zn(II)2Cys6 transcription factor (Eurofung).
ANIA_04319	1.53006	4.65833e-06	Uncharacterized protein.
ANIA_03383	3.26243	4.65833e-06	MFS domain-containing protein.
ANIA_11491	1.85238	4.68432e-06	Uncharacterized protein.
ANIA_06806	-1.80612	4.68539e-06	Uncharacterized protein.
ANIA_06770	1.40025	4.73451e-06	Amino acid transporter (Eurofung).
ANIA_02064	-1.11205	4.85537e-06	NRPS-like enzyme, putative (JCVI).
ANIA_05405	1.44218	4.95751e-06	Putative transcriptional repressor XBP1 (Eurofung).
ANIA_07139	-1.83824	4.95921e-06	Dienelactone hydrolase (AFU_orthologue AFUA_4G03730).
ANIA_00870	-1.24495	5.05959e-06	Mitochondrial phosphate carrier protein (Mir1), putative (AFU_orthologue AFUA_1G15140); Belongs to the mitochondrial carrier (TC 2.A.29) family.
ANIA_02564	2.16302	5.08545e-06	Aminotransferase, putative (AFU_orthologue AFUA_4G00630).
ANIA_08574	1.77362	5.11536e-06	Uncharacterized protein.
ANIA_05653	-1.13881	5.12136e-06	Short-chain dehydrogenase/reductase family protein, putative (AFU_orthologue AFUA_3G02580).
ANIA_06717	-1.10972	5.15069e-06	Malate dehydrogenase.
ANIA_08190	1.08038	5.3187e-06	Protein kinase, putative (AFU_orthologue AFUA_5G03160).
ANIA_00119	1.24583	5.36694e-06	RNA helicase/RNAse III, putative (AFU_orthologue AFUA_5G11790).
ANIA_10250	-1.55531	5.40241e-06	MCU domain-containing protein.
ANIA_03998	-1.13128	5.48801e-06	Uncharacterized protein.
ANIA_05169	1.17518	5.63335e-06	SAM and PH domain protein (Boi1), putative (AFU_orthologue AFUA_6G07020).
ANIA_07972	1.68046	5.63822e-06	MFS domain-containing protein.
ANIA_11143	1.66937	5.83621e-06	Glucoamylase.
ANIA_01557	1.30228	5.85375e-06	Uncharacterized protein.
ANIA_08725	2.28149	5.98935e-06	Uncharacterized protein.
ANIA_04911	-1.15483	6.07623e-06	Uncharacterized protein.
ANIA_00481	1.30995	6.70508e-06	CHAT domain-containing protein.
ANIA_02077	1.14293	7.08545e-06	WD repeat protein (AFU_orthologue AFUA_2G04780).
ANIA_06805	-1.37427	7.33025e-06	MFS domain-containing protein; Belongs to the major facilitator superfamily. Sugar transporter (TC 2.A.1.1) family.
ANIA_05372	-2.78782	7.55007e-06	Uncharacterized protein.
ANIA_04801	-1.33875	7.9186e-06	C2H2 zinc finger domain protein, putative (AFU_orthologue AFUA_3G06940).
ANIA_02032	-3.00881	8.09184e-06	Polyketide synthase, putative (JCVI).
ANIA_03096	1.08326	8.31237e-06	Protein methyltransferase; Belongs to the class I-like SAM-binding methyltransferase superfamily. Protein arginine N-methyltransferase family.
ANIA_08624	2.37087	8.33168e-06	Uncharacterized protein.
ANIA_10332	2.18452	8.62254e-06	Uncharacterized protein.
ANIA_05320	1.70645	8.83337e-06	GDSL-like lipase/acylhydrolase domain protein (AFU_orthologue AFUA_2G00620).
ANIA_02561	3.50942	8.88246e-06	Uncharacterized protein.
ANIA_10646	-1.18982	8.94216e-06	Fructosamine-3-kinase, putative (AFU_orthologue AFUA_1G07040); Belongs to the fructosamine kinase family.
ANIA_00750	-2.17831	9.66216e-06	Uncharacterized protein.
ANIA_07774	-2.83139	9.66557e-06	Integral membrane protein Pth11-like, putative (AFU_orthologue AFUA_7G06620).
ANIA_07669	-1.08876	9.78033e-06	Hypothetical arginase family protein (Eurofung); Belongs to the arginase family.
ANIA_06127	-1.28718	1.00789e-05	V-type proton ATPase proteolipid subunit; Proton-conducting pore forming subunit of the membrane integral V0 complex of vacuolar ATPase. V-ATPase is responsible for acidifying a variety of intracellular compartments in eukaryotic cells.
ANIA_03133	1.71989	1.06205e-05	Uncharacterized protein.
ANIA_04854	-1.26141	1.07155e-05	Uncharacterized protein.
ANIA_04934	-1.09556	1.14098e-05	3-oxoacyl-(Acyl-carrier-protein) reductase, putative (AFU_orthologue AFUA_3G10540); Belongs to the short-chain dehydrogenases/reductases (SDR) family.
ANIA_10391	1.76637	1.16028e-05	WD_REPEATS_REGION domain-containing protein.
ANIA_08184	2.55808	1.16395e-05	Cytochrome P450, putative (Eurofung).
ANIA_08079	-1.32878	1.16591e-05	Casein kinase II subunit beta; Plays a complex role in regulating the basal catalytic activity of the alpha subunit.
ANIA_10323	1.41557	1.20453e-05	Oxidoreductase, 2OG-Fe(II) oxygenase family, putative (AFU_orthologue AFUA_3G14880); Belongs to the iron/ascorbate-dependent oxidoreductase family.
ANIA_06130	1.72946	1.21922e-05	FAD_binding_3 domain-containing protein.
ANIA_08218	1.16915	1.24488e-05	Thioredoxin reductase, putative (AFU_orthologue AFUA_5G03540).
ANIA_03915	1.21138	1.25372e-05	MIP aquaporin (Eurofung); Belongs to the MIP/aquaporin (TC 1.A.8) family.
ANIA_08444	-1.94098	1.26797e-05	Putative cellulose synthase (Eurofung).
ANIA_06645	-1.03554	1.29459e-05	Probable 8-amino-7-oxononanoate synthase (Eurofung).
ANIA_01828	2.36477	1.29795e-05	Uncharacterized protein.
ANIA_00942	1.27401	1.31152e-05	Uncharacterized protein.
ANIA_02023	-2.58567	1.3273e-05	DUF676 domain-containing protein.
ANIA_08370	2.19499	1.3636e-05	FAD_binding_3 domain-containing protein.
ANIA_01300	-1.4055	1.40993e-05	Short chain dehydrogenase/reductase family oxidoreductase (JCVI).
ANIA_07812	2.91984	1.45586e-05	PAS domain-containing protein.
ANIA_08576	1.16302	1.46283e-05	Uncharacterized protein.
ANIA_03887	2.11384	1.47724e-05	Carrier domain-containing protein.
ANIA_05737	-1.40695	1.48881e-05	Short chain dehydrogenase, putative (AFU_orthologue AFUA_6G06930).
ANIA_06477	2.73457	1.53587e-05	MFS multidrug transporter, putative (AFU_orthologue AFUA_1G01930).
ANIA_07754	1.06108	1.54458e-05	Uncharacterized protein.
ANIA_01627	2.6955	1.56104e-05	Uncharacterized protein.
ANIA_00459	1.02118	1.57698e-05	Cytochrome P450, putative (Eurofung); Belongs to the cytochrome P450 family.
ANIA_01131	1.2999	1.59068e-05	Cytosolic Cu/Zn superoxide dismutase, putative (AFU_orthologue AFUA_1G11640).
ANIA_08424	-2.32671	1.60644e-05	Uncharacterized protein.
ANIA_10943	1.2164	1.61489e-05	Ribosome biogenesis protein NOP53; May play a role in ribosome biogenesis. Belongs to the NOP53 family.
ANIA_02100	-1.02288	1.61834e-05	Uncharacterized protein.
ANIA_03555	2.79673	1.63897e-05	30 kDa heat shock protein (Broad); Belongs to the small heat shock protein (HSP20) family.
ANIA_03615	-1.93868	1.66466e-05	AAA domain-containing protein.
ANIA_11100	1.53009	1.68544e-05	Uncharacterized protein.
ANIA_03481	-3.44439	1.70085e-05	CVNH domain-containing protein.
ANIA_03690	-1.1792	1.7715e-05	Uncharacterized protein; Belongs to the mitochondrial carrier (TC 2.A.29) family.
ANIA_01809	-1.4558	1.77151e-05	Fumarylacetoacetase.
ANIA_08527	1.9672	1.78702e-05	ThiJ/PfpI family protein (AFU_orthologue AFUA_5G14240).
ANIA_03031	-1.02608	1.79411e-05	Threonine synthase (Eurofung).
ANIA_08122	2.01901	1.79828e-05	MFS multidrug transporter, putative (AFU_orthologue AFUA_5G02700).
ANIA_03310	1.16139	1.80167e-05	Extracellular conserved serine-rich protein (AFU_orthologue AFUA_3G00880).
ANIA_05604	-1.10259	1.9104e-05	FBPase domain-containing protein; Belongs to the FBPase class 1 family.
ANIA_00639	1.44553	1.91244e-05	Uncharacterized protein.
ANIA_01331	-1.41466	1.93086e-05	Uncharacterized protein.
ANIA_00611	3.1825	1.94521e-05	Uncharacterized protein.
ANIA_08469	-1.32441	1.95125e-05	Putative Zn(II)2Cys6 transcription factor (Eurofung).
ANIA_03482	-3.00359	2.10377e-05	Uncharacterized protein.
ANIA_02036	-2.95159	2.10377e-05	Putative Zn(II)2Cys6 transcription factor (Eurofung).
ANIA_07321	-1.05231	2.12838e-05	Protein kinase, putative (AFU_orthologue AFUA_2G16620).
ANIA_05987	1.91531	2.2068e-05	Uncharacterized protein.
ANIA_06518	1.07734	2.27786e-05	Polysaccharide deacetylase family protein (AFU_orthologue AFUA_6G05030).
ANIA_07636	-1.30433	2.37832e-05	Oxidoreductase (Eurofung).
ANIA_03829	-1.02572	2.37904e-05	Succinate-semialdehyde dehydrogenase.
ANIA_07476	1.10044	2.45402e-05	Uncharacterized protein.
ANIA_02272	-1.1986	2.48919e-05	Adenosine kinase, putative (AFU_orthologue AFUA_5G06390).
ANIA_08075	1.01917	2.52588e-05	Deoxyhypusine synthase, putative (AFU_orthologue AFUA_5G01740).
ANIA_09310	3.24689	2.6045e-05	Uncharacterized protein.
ANIA_10566	-1.5161	2.64742e-05	Uncharacterized protein.
ANIA_03601	2.50924	2.6483e-05	Amidohydro-rel domain-containing protein; Belongs to the metallo-dependent hydrolases superfamily.
ANIA_08585	2.02505	2.67511e-05	Short-chain dehydrogenase, putative (AFU_orthologue AFUA_4G00160).
ANIA_10371	-1.14487	2.72434e-05	Uncharacterized protein.
ANIA_03331	-2.00838	2.77952e-05	HD domain-containing protein.
ANIA_07113	2.26553	2.78108e-05	Cysteine synthase B, putative (AFU_orthologue AFUA_4G03930).
ANIA_00839	2.29311	2.90496e-05	Uncharacterized protein.
ANIA_01330	-1.10152	2.91067e-05	Uncharacterized protein.
ANIA_11120	-1.27171	2.95672e-05	MFS multidrug transporter, putative (AFU_orthologue AFUA_6G03040).
ANIA_00174	1.49403	3.03575e-05	D-amino acid oxidase (AFU_orthologue AFUA_5G11290).
ANIA_03524	-1.72619	3.23605e-05	NAD binding Rossmann fold oxidoreductase, putative (AFU_orthologue AFUA_8G04870).
ANIA_00600	-1.17608	3.24917e-05	Uncharacterized protein.
ANIA_06101	1.36514	3.27455e-05	Cytochrome P450, putative (Eurofung).
ANIA_05860	-1.45213	3.29149e-05	Putative low affinity glucose transporter MstE; Belongs to the major facilitator superfamily. Sugar transporter (TC 2.A.1.1) family.
ANIA_10326	2.44854	3.40028e-05	Uncharacterized protein.
ANIA_10812	-1.52869	3.4341e-05	MFS domain-containing protein; Belongs to the major facilitator superfamily. Sugar transporter (TC 2.A.1.1) family.
ANIA_08905	1.41777	3.4341e-05	Cytochrome P450, putative (Eurofung).
ANIA_08303	1.72941	3.4341e-05	Amidase domain-containing protein.
ANIA_06177	-1.53734	3.57035e-05	Flotillin domain protein (AFU_orthologue AFUA_2G08180); Belongs to the band 7/mec-2 family. Flotillin subfamily.
ANIA_02821	-1.94272	3.59284e-05	Amino acid transporter (Eurofung).
ANIA_06097	-2.60139	3.60979e-05	Uncharacterized protein.
ANIA_06934	1.21611	3.72752e-05	MFS transporter, putative (AFU_orthologue AFUA_6G01820).
ANIA_02717	2.37519	3.73872e-05	RNA-dependent RNA polymerase.
ANIA_07792	-2.53402	3.75349e-05	Lysophospholipase.
ANIA_06744	3.2323	3.94808e-05	Uncharacterized protein.
ANIA_05367	-2.5723	3.96052e-05	Integral membrane protein (AFU_orthologue AFUA_2G17475).
ANIA_04113	-1.97573	4.06842e-05	Uncharacterized protein.
ANIA_08949	1.41969	4.08024e-05	Uncharacterized protein.
ANIA_03893	1.96486	4.26817e-05	Uncharacterized protein.
ANIA_04483	-1.40544	4.36482e-05	Calcium/calmodulin-dependent protein kinase, putative (Eurofung).
ANIA_01924	-1.03841	4.37028e-05	Copper fist DNA binding domain protein (AFU_orthologue AFUA_6G07780).
ANIA_02990	1.01036	4.42393e-05	Uncharacterized protein.
ANIA_01314	-1.66004	4.4697e-05	COesterase domain-containing protein.
ANIA_10047	1.04693	4.59037e-05	Uncharacterized protein.
ANIA_06237	-1.27714	5.04601e-05	ABC multidrug transporter (Eurofung).
ANIA_06930	2.2134	5.04774e-05	Uncharacterized protein; Belongs to the class-III pyridoxal-phosphate-dependent aminotransferase family.
ANIA_01088	1.10944	5.05153e-05	EthD domain-containing protein.
ANIA_02158	1.03528	5.1869e-05	Alcohol dehydrogenase, zinc-containing (AFU_orthologue AFUA_2G15930).
ANIA_03551	1.18297	5.22403e-05	Uncharacterized protein.
ANIA_06242	1.72714	5.28713e-05	Uncharacterized protein.
ANIA_01623	2.9394	5.30669e-05	FAD_binding_3 domain-containing protein.
ANIA_10961	1.08302	5.32942e-05	Putative Zn(II)2Cys6 transcription factor (Eurofung).
ANIA_02038	-3.31588	5.55512e-05	Uncharacterized protein.
ANIA_02822	-1.40698	5.57975e-05	MIP aquaporin (Eurofung); Belongs to the MIP/aquaporin (TC 1.A.8) family.
ANIA_04774	1.19789	5.78666e-05	Siroheme synthase, putative (AFU_orthologue AFUA_3G06600); Belongs to the precorrin methyltransferase family.
ANIA_05339	-1.39073	5.79298e-05	Uncharacterized protein.
ANIA_02694	1.88473	5.87304e-05	Oxidoreductase, short chain dehydrogenase/reductase family (AFU_orthologue AFUA_5G14000).
ANIA_00354	1.02314	5.98487e-05	Phospho-2-dehydro-3-deoxyheptonate aldolase.
ANIA_02879	-1.42243	6.11668e-05	Amidase domain-containing protein.
ANIA_02723	1.53773	6.24295e-05	Histidinol dehydrogenase; Catalyzes the sequential NAD-dependent oxidations of L- histidinol to L-histidinaldehyde and then to L-histidine.
ANIA_03792	-1.41293	6.33969e-05	Sm domain-containing protein.
ANIA_02237	1.01995	6.33969e-05	Carboxypeptidase; Belongs to the peptidase S10 family.
ANIA_08367	1.22002	6.33969e-05	Cell surface protein, putative (AFU_orthologue AFUA_4G14085).
ANIA_08657	2.47525	6.38743e-05	Fructosyl amino acid oxidase, putative (AFU_orthologue AFUA_8G06440).
ANIA_08943	-1.87451	6.52155e-05	Integral membrane protein, putative (AFU_orthologue AFUA_6G11560).
ANIA_02360	-1.22536	6.64835e-05	Purple acid phosphatase.
ANIA_06273	-2.1009	6.66484e-05	Allergenic cerato-platanin Asp F13 (AFU_orthologue AFUA_2G12630).
ANIA_08466	2.39864	6.83633e-05	Uncharacterized protein.
ANIA_02503	-1.05928	6.93706e-05	Metacaspase (Eurofung).
ANIA_02719	2.59685	7.07662e-05	Uncharacterized protein.
ANIA_11306	-1.6481	7.25982e-05	Uncharacterized protein.
ANIA_03529	-1.74319	7.27321e-05	Uncharacterized protein.
ANIA_10903	-1.17875	7.48276e-05	Chlorohydrolase family protein (AFU_orthologue AFUA_4G03770).
ANIA_07330	-2.50555	7.53491e-05	C2H2 finger domain protein, putative (AFU_orthologue AFUA_2G16540).
ANIA_07365	-1.24687	7.65266e-05	GST N-terminal domain-containing protein.
ANIA_08479	-1.3429	7.92352e-05	Uncharacterized protein.
ANIA_07324	-1.49418	8.13411e-05	N,N-dimethylglycine oxidase (AFU_orthologue AFUA_2G16610).
ANIA_03290	1.56363	8.22054e-05	Putative Zn(II)2Cys6 transcription factor (Eurofung).
ANIA_06772	-2.87087	8.27636e-05	Uncharacterized protein.
ANIA_09390	2.05056	8.40834e-05	Chitinase; Belongs to the glycosyl hydrolase 18 family.
ANIA_05877	-1.1106	8.40907e-05	Hypothetical protein.
ANIA_03566	-1.84463	8.55223e-05	alpha-1,2-Mannosidase; Belongs to the glycosyl hydrolase 47 family.
ANIA_09302	1.52259	8.64412e-05	Protein kinase domain-containing protein.
ANIA_02019	-1.55538	8.66099e-05	Uncharacterized protein.
ANIA_02780	1.13557	9.04099e-05	Putative Zn(II)2Cys6 transcription factor (Eurofung).
ANIA_05411	-1.03745	9.24186e-05	Cyanamide hydratase, putative (AFU_orthologue AFUA_7G06270).
ANIA_06839	-1.18237	9.28552e-05	Uncharacterized protein.
ANIA_11233	1.2252	9.34055e-05	Class V chitinase, putative (AFU_orthologue AFUA_3G07160).
ANIA_08639	-1.57493	9.9722e-05	Synthase subunit of trehalose-6-phosphate synthase/phosphatase complex (Eurofung).
ANIA_03568	3.19837	0.00010144	Uncharacterized protein.
ANIA_02325	1.34765	0.000102007	Alpha-1,2-mannosidase family protein (AFU_orthologue AFUA_5G10520).
ANIA_00903	-1.16632	0.000102622	VWFA domain-containing protein.
ANIA_01616	-1.21248	0.000103385	Uncharacterized protein.
ANIA_10795	-1.42143	0.000107564	Amidohydro_3 domain-containing protein.
ANIA_03532	2.85375	0.000108399	Uncharacterized protein.
ANIA_02790	2.72832	0.000108781	Uncharacterized protein.
ANIA_00841	-1.29984	0.000113185	Uncharacterized protein.
ANIA_00501	1.93291	0.000113926	MFS domain-containing protein.
ANIA_03203	1.51854	0.000118522	F-box domain protein (AFU_orthologue AFUA_2G14640).
ANIA_02533	1.13727	0.000131445	Glycosyl hydrolase, family 43, putative (AFU_orthologue AFUA_3G01660); Belongs to the glycosyl hydrolase 43 family.
ANIA_06802	-1.12613	0.000134061	Uncharacterized protein.
ANIA_00181	-1.57128	0.000134288	4HBT domain-containing protein.
ANIA_06105	-1.08858	0.000136464	GFA domain-containing protein.
ANIA_03298	-1.04989	0.000137295	DSBA family oxidoreductase, putative (AFU_orthologue AFUA_1G16635).
ANIA_11063	-1.08537	0.000139803	Class III chitinase, putative (AFU_orthologue AFUA_5G03850).
ANIA_07583	1.04537	0.000140061	Uncharacterized protein.
ANIA_00811	1.29823	0.000140566	MFS allantoate transporter, putative (AFU_orthologue AFUA_1G14700).
ANIA_11211	1.70769	0.000141928	Uncharacterized protein.
ANIA_10836	2.21466	0.000142795	Iron-sulfur cluster-binding protein, putative (AFU_orthologue AFUA_6G03920).
ANIA_06571	-1.14063	0.000143225	Alpha-1,2-mannosyltransferase (Mnn2), putative (AFU_orthologue AFUA_6G04450).
ANIA_03804	-1.12989	0.000144067	Allergen Asp F4 (AFU_orthologue AFUA_2G03830).
ANIA_08958	3.08479	0.000146806	Uncharacterized protein.
ANIA_09295	1.45979	0.000149213	MFS domain-containing protein; Belongs to the major facilitator superfamily. Sugar transporter (TC 2.A.1.1) family.
ANIA_10385	1.94577	0.0001527	Uncharacterized protein.
ANIA_05053	-1.17299	0.000153182	N-acetyltransferase domain-containing protein.
ANIA_06757	1.04775	0.000153739	Amino acid transporter (Eurofung).
ANIA_07668	1.19099	0.000158995	GAF domain nucleotide-binding protein (AFU_orthologue AFUA_2G01360).
ANIA_08645	2.00676	0.000161243	Putative Zn(II)2Cys6 transcription factor (Eurofung).
ANIA_02035	-2.48406	0.000162164	Polyketide synthase, putative (JCVI).
ANIA_05007	-1.47854	0.000168008	Class II aldolase/adducin domain protein (AFU_orthologue AFUA_3G09800).
ANIA_01625	-1.03957	0.000169032	Uncharacterized protein.
ANIA_03742	1.29697	0.000170142	SWIM-type domain-containing protein.
ANIA_09425	-1.15258	0.000175228	2,4-dihydroxyhept-2-ene-1,7-dioic acid aldolase (AFU_orthologue AFUA_1G11530).
ANIA_08652	-1.32699	0.000175281	Uncharacterized protein.
ANIA_03386	1.847	0.000183143	Polyketide synthase, putative (JCVI).
ANIA_01009	-1.53435	0.000184769	DUF718 domain protein (AFU_orthologue AFUA_1G12860).
ANIA_08531	-1.07844	0.000185644	Methyltransf_11 domain-containing protein.
ANIA_00507	1.27701	0.000187462	Putative Zn(II)2Cys6 transcription factor (Eurofung).
ANIA_02933	1.00398	0.000197607	F-box and JmjC domain protein, putative (AFU_orthologue AFUA_3G08170).
ANIA_07261	1.18067	0.000200686	Uncharacterized protein.
ANIA_05461	-1.61663	0.000201841	Capsule polysaccharide biosynthesis protein, putative (AFU_orthologue AFUA_5G00130).
ANIA_09473	1.0435	0.000204689	Uncharacterized protein.
ANIA_01912	1.29368	0.000206723	Dynamin GTPase, putative (AFU_orthologue AFUA_6G07630); Belongs to the TRAFAC class dynamin-like GTPase superfamily. Dynamin/Fzo/YdjA family.
ANIA_09299	1.73367	0.000209252	Glutathione transferase (Eurofung); Belongs to the GST superfamily.
ANIA_09199	-1.0034	0.00021065	Uncharacterized protein.
ANIA_00052	1.12835	0.000213424	Short chain dehydrogenase/reductase family (AFU_orthologue AFUA_5G12480).
ANIA_07392	2.22873	0.000215894	Choline transporter, putative (Eurofung).
ANIA_01915	-1.09704	0.000217593	Cytochrome c oxidase assembly protein cox15 (AFU_orthologue AFUA_6G07670).
ANIA_09348	2.12237	0.00021819	GMC_OxRdtase_N domain-containing protein.
ANIA_03901	-1.25696	0.000218696	Mitochondrial cytochrome b2, putative (AFU_orthologue AFUA_4G03120); Belongs to the cytochrome b5 family.
ANIA_06388	1.08797	0.000219599	Beta-galactosidase (Eurofung).
ANIA_08091	-1.20669	0.000225787	Uncharacterized protein.
ANIA_03480	-1.21499	0.000228798	Uncharacterized protein.
ANIA_05056	-1.85083	0.000236107	Uncharacterized protein.
ANIA_01774	2.04572	0.000238767	Uncharacterized protein.
ANIA_01322	1.87072	0.000243407	Dynamin family GTPase, putative (AFU_orthologue AFUA_4G14300); Belongs to the TRAFAC class dynamin-like GTPase superfamily. Dynamin/Fzo/YdjA family.
ANIA_09241	-1.87827	0.000246851	PNPLA domain-containing protein.
ANIA_04609	-1.00485	0.000247234	NACHT and TPR domain protein (AFU_orthologue AFUA_7G06670).
ANIA_07905	1.52799	0.000256311	Oxidoreductase, putative (AFU_orthologue AFUA_5G01250).
ANIA_07943	-1.093	0.000270919	Abhydrolase_3 domain-containing protein.
ANIA_11818	1.77092	0.000274721	Putative Zn(II)2Cys6 transcription factor (Eurofung).
ANIA_02505	-1.48214	0.000274721	F-box domain protein (AFU_orthologue AFUA_3G14150).
ANIA_02592	-1.99388	0.000279915	GST N-terminal domain-containing protein.
ANIA_10005	1.6391	0.000285305	Uncharacterized protein.
ANIA_04932	-1.04192	0.000285933	Haemolysin-III channel protein Izh2, putative (AFU_orthologue AFUA_3G10570).
ANIA_03553	1.16094	0.000289272	Uncharacterized protein.
ANIA_06820	-1.32744	0.00029004	Sensor histidine kinase/response regulator, putative (AFU_orthologue AFUA_4G00660).
ANIA_08468	-1.1554	0.000308424	NACHT and WD40 domain protein (AFU_orthologue AFUA_7G08500).
ANIA_07191	1.82333	0.000311836	GPI-anchored cell wall protein Pst1, putative (AFU_orthologue AFUA_6G10290).
ANIA_05502	-1.68406	0.00032533	Uncharacterized protein.
ANIA_04144	1.0738	0.000328359	Uncharacterized protein.
ANIA_08357	-2.26747	0.000336176	C2H2 transcription factor, putative (AFU_orthologue AFUA_8G00750).
ANIA_03975	-1.93071	0.000337199	Uncharacterized protein.
ANIA_05609	1.12188	0.000345615	Putative Zn(II)2Cys6 transcription factor (Eurofung).
ANIA_02451	1.06818	0.000346494	Queuosine salvage protein; Involved in salvaging queuosine.
ANIA_01315	1.61241	0.000356883	Uncharacterized protein.
ANIA_08641	-1.89487	0.000357496	Uncharacterized protein.
ANIA_07642	2.31788	0.000384567	Aconitate hydratase, hypothetical (Eurofung).
ANIA_10599	-1.46479	0.000413667	Mandelate racemase/muconate lactonizing enzyme family protein (AFU_orthologue AFUA_1G05520).
ANIA_02574	-2.0557	0.000418003	FAD-binding PCMH-type domain-containing protein.
ANIA_01835	2.20645	0.000440151	Uncharacterized protein.
ANIA_01643	-1.55426	0.000445048	Lignostilbene dioxygenase, putative (AFU_orthologue AFUA_4G01500).
ANIA_05556	1.44838	0.000489981	Uncharacterized protein; Belongs to the short-chain dehydrogenases/reductases (SDR) family.
ANIA_06301	-1.84561	0.000490022	Uncharacterized protein.
ANIA_07200	1.62131	0.000492102	MFS domain-containing protein.
ANIA_06776	-2.38319	0.000496246	Dienelactone hydrolase family protein (AFU_orthologue AFUA_1G01900).
ANIA_05918	-1.52	0.000497101	Catalase; Occurs in almost all aerobically respiring organisms and serves to protect cells from the toxic effects of hydrogen peroxide.
ANIA_07288	2.14038	0.000514023	Uncharacterized protein.
ANIA_05018	-2.80533	0.000516365	Uncharacterized protein.
ANIA_08636	-1.51779	0.000518495	Putative Zn(II)2Cys6 transcription factor (Eurofung).
ANIA_10311	-1.55283	0.000518495	Cell wall mannoprotein MnpA.
ANIA_03724	-1.16496	0.000523931	Uncharacterized protein.
ANIA_04120	1.01399	0.000526358	Oxidoreductase 2-nitropropane dioxygenase family, putative (AFU_orthologue AFUA_2G17430).
ANIA_04683	-1.1905	0.000526712	Dolichyl-diphosphooligosaccharide--protein glycosyltransferase subunit WBP1; Subunit of the oligosaccharyl transferase (OST) complex that catalyzes the initial transfer of a defined glycan (Glc(3)Man(9)GlcNAc(2) in eukaryotes) from the lipid carrier dolic
ANIA_10759	1.35488	0.00052839	Uncharacterized protein.
ANIA_10095	1.13362	0.000536043	Uncharacterized protein.
ANIA_04131	2.52566	0.000536443	Sodium ion/proton exchanger (Eurofung).
ANIA_00307	1.19721	0.000563384	F-box domain protein (AFU_orthologue AFUA_1G02660).
ANIA_05842	1.00085	0.000573167	Uncharacterized protein; Belongs to the LDH/MDH superfamily.
ANIA_02235	1.00401	0.000579541	DNA-directed RNA polymerase III subunit; DNA-dependent RNA polymerase catalyzes the transcription of DNA into RNA using the four ribonucleoside triphosphates as substrates. Specific peripheric component of RNA polymerase III which synthesizes small RNAs,
ANIA_02718	1.35533	0.000588503	Putative C2H2 finger domain transcription factor (Eurofung).
ANIA_03339	2.11848	0.000595797	Zinc-binding oxidoreductase CipB (AFU_orthologue AFUA_4G00700).
ANIA_08630	1.12645	0.000606338	DUF953 domain-containing protein.
ANIA_08955	2.84211	0.000608004	MFS domain-containing protein.
ANIA_08662	1.66805	0.000635931	Uncharacterized protein.
ANIA_11219	-1.95356	0.000638406	Amidase family protein (AFU_orthologue AFUA_6G14410).
ANIA_10065	1.13509	0.000638406	Uncharacterized protein.
ANIA_05624	-1.05247	0.000652059	C2 domain protein (AFU_orthologue AFUA_4G11110).
ANIA_07702	1.36909	0.000668145	Oligopeptide transporter, putative (AFU_orthologue AFUA_6G03140).
ANIA_06775	-1.42842	0.000674579	Acyl-CoA:6-aminopenicillanic-acid-acyltransferase, putative (AFU_orthologue AFUA_3G12620).
ANIA_08781	1.45704	0.000685539	Uncharacterized protein.
ANIA_04859	-1.16388	0.000686045	Plasma membrane ATPase; Belongs to the cation transport ATPase (P-type) (TC 3.A.3) family. Type IIIA subfamily.
ANIA_05368	-1.3809	0.000691156	Short chain dehydrogenase, putative (AFU_orthologue AFUA_4G00440).
ANIA_06405	-1.38725	0.000720223	Secreted glycosyl hydrolase, putative (AFU_orthologue AFUA_4G14420).
ANIA_00765	-1.02834	0.000721187	3-beta hydroxysteroid dehydrogenase/isomerase family protein (AFU_orthologue AFUA_3G02250).
ANIA_05467	-2.92222	0.000736061	Uncharacterized protein.
ANIA_10818	2.601	0.000739545	Uncharacterized protein.
ANIA_05480	-1.66233	0.000743485	RNA binding protein, putative (AFU_orthologue AFUA_6G13330).
ANIA_11002	1.55263	0.00077487	Dioxygenase, putative (AFU_orthologue AFUA_8G07350).
ANIA_08279	-1.04942	0.000791563	Basic amino acid transporter (Eurofung).
ANIA_00579	1.41568	0.000791563	Nudix hydrolase domain-containing protein.
ANIA_08573	1.45234	0.000800887	Uncharacterized protein.
ANIA_04150	1.16687	0.000814532	MFS transporter, putative (AFU_orthologue AFUA_4G13090).
ANIA_01497	2.31363	0.000836093	Uncharacterized protein.
ANIA_08750	-1.00859	0.000865335	Uncharacterized protein.
ANIA_08638	2.63332	0.000868377	HHE domain protein (AFU_orthologue AFUA_4G00730).
ANIA_04815	1.77534	0.000877798	Extracellular serine-rich protein (AFU_orthologue AFUA_6G00670).
ANIA_05622	-1.15065	0.000879449	Uncharacterized protein.
ANIA_02583	-2.02307	0.000894686	Glyceraldehyde-3-phosphate dehydrogenase (Eurofung); Belongs to the glyceraldehyde-3-phosphate dehydrogenase family.
ANIA_04140	1.25346	0.000914837	Uncharacterized protein.
ANIA_09163	-1.30333	0.000931416	Uncharacterized protein.
ANIA_05649	1.08356	0.000940331	PE repeat family protein (AFU_orthologue AFUA_4G13630).
ANIA_06133	-1.45443	0.000954365	FAD_binding_2 domain-containing protein.
ANIA_08512	-1.68528	0.00105394	UbiD family decarboxylase, putative (AFU_orthologue AFUA_7G00920).
ANIA_06441	-1.1823	0.00106366	Uncharacterized protein.
ANIA_03333	-2.0537	0.00106836	GFO_IDH_MocA domain-containing protein.
ANIA_06745	2.74242	0.00109935	Uncharacterized protein.
ANIA_05324	-1.85813	0.00110656	Uncharacterized protein.
ANIA_09374	2.05755	0.00113639	RTA1 domain protein, putative (AFU_orthologue AFUA_3G00920).
ANIA_10043	-1.04886	0.0011439	ATPase (Eurofung).
ANIA_02375	-1.30115	0.00114897	Putative Zn(II)2Cys6 transcription factor (Eurofung).
ANIA_03573	-2.20702	0.00115546	Aldedh domain-containing protein; Belongs to the aldehyde dehydrogenase family.
ANIA_06440	-1.52428	0.00116612	Uncharacterized protein.
ANIA_08635	-1.88249	0.00122372	Lactamase_B domain-containing protein.
ANIA_05270	-2.77238	0.00123396	Acyl-CoA dehydrogenase (AFU_orthologue AFUA_2G16630).
ANIA_09172	-1.32282	0.00124515	UDP-glucose dehydrogenase Ugd1, putative (AFU_orthologue AFUA_8G00920).
ANIA_00474	1.50333	0.00124648	Uncharacterized protein.
ANIA_11590	1.22572	0.00126949	Uncharacterized protein.
ANIA_01806	1.40691	0.00133887	PNP_UDP_1 domain-containing protein.
ANIA_00343	2.1624	0.00137926	Uncharacterized protein.
ANIA_02708	2.19975	0.00138841	MBOAT_2 domain-containing protein.
ANIA_09318	2.16672	0.0013921	Beta-lactamase domain-containing protein.
ANIA_08442	1.39154	0.00144493	GFA domain-containing protein.
ANIA_09206	-1.25213	0.00146066	Uncharacterized protein.
ANIA_08052	1.22607	0.00146807	BTB domain-containing protein.
ANIA_00532	-1.27928	0.00147912	HTH CENPB-type domain-containing protein.
ANIA_05429	-1.46355	0.00151065	Uncharacterized protein.
ANIA_05844	2.47763	0.00152754	Uncharacterized protein.
ANIA_07990	2.61545	0.00155172	Uncharacterized protein.
ANIA_09338	1.75509	0.00155506	L-PSP endoribonuclease family protein, putative (AFU_orthologue AFUA_4G03420).
ANIA_01100	1.67091	0.00157938	Hypothetical 5-oxoprolinase (Eurofung).
ANIA_10692	2.09538	0.00159882	Uncharacterized protein.
ANIA_10397	1.48111	0.00161195	ANK_REP_REGION domain-containing protein.
ANIA_06996	-1.03758	0.00163595	Ubiquinone biosynthesis protein, putative (AFU_orthologue AFUA_4G04590).
ANIA_01112	-1.07313	0.00164076	Uncharacterized protein.
ANIA_08928	1.27791	0.00168031	ATP-binding cassette multidrug transporter; Belongs to the ABC transporter superfamily. ABCG family. PDR (TC 3.A.1.205) subfamily.
ANIA_05359	2.35547	0.00168169	Uncharacterized protein.
ANIA_07142	-2.57349	0.00170219	Acid phosphatase, putative (AFU_orthologue AFUA_4G03660).
ANIA_04817	1.02212	0.00182201	MFS transporter, putative (AFU_orthologue AFUA_3G07120).
ANIA_06936	1.66935	0.0018374	Glutathione S-transferase kappa.
ANIA_04950	-1.29453	0.0018474	Uncharacterized protein.
ANIA_04823	1.00924	0.00185514	Polysaccharide deacetylase, putative (AFU_orthologue AFUA_3G07210).
ANIA_05251	1.70589	0.00186659	Uncharacterized protein.
ANIA_01788	1.00699	0.00186674	Uncharacterized protein.
ANIA_03717	-1.25472	0.00187878	SAM-dependent methyltransferase (Eurofung).
ANIA_03959	1.49089	0.00189694	Neutral protease 2; Secreted metalloproteinase that allows assimilation of proteinaceous substrates. Shows high activities on basic nuclear substrates such as histone and protamine. Belongs to the peptidase M35 family.
ANIA_03406	1.71006	0.00191811	Uncharacterized protein.
ANIA_10921	1.21802	0.00192124	NACHT and WD domain protein (AFU_orthologue AFUA_3G07460).
ANIA_07663	1.89592	0.00193605	D-mandelate dehydrogenase, putative (AFU_orthologue AFUA_2G01280); Belongs to the D-isomer specific 2-hydroxyacid dehydrogenase family.
ANIA_07385	1.05072	0.00196406	Uncharacterized protein.
ANIA_04114	-1.02176	0.00199472	NADP(+) coupled glycerol dehydrogenase (Eurofung).
ANIA_07391	1.78527	0.00201759	Uncharacterized protein.
ANIA_08549	-2.0262	0.0020796	Uncharacterized protein.
ANIA_05276	1.0292	0.00208785	Amine oxidase.
ANIA_02565	1.49667	0.00213845	SnoaL-like domain-containing protein.
ANIA_11152	-2.5642	0.00214292	1,3-beta-glucanosyltransferase; Splits internally a 1,3-beta-glucan molecule and transfers the newly generated reducing end (the donor) to the non-reducing end of another 1,3-beta-glucan molecule (the acceptor) forming a 1,3-beta linkage, resulting in the
ANIA_00857	1.12993	0.00216776	Uncharacterized protein.
ANIA_00613	2.67266	0.00216776	MR_MLE domain-containing protein.
ANIA_00300	-1.77542	0.00217438	Asparaginase, aspartic hydroxamate res. (Eurofung); Belongs to the asparaginase 1 family.
ANIA_04393	1.03619	0.00217561	Uncharacterized protein.
ANIA_04792	-1.03256	0.00219233	FAD-binding PCMH-type domain-containing protein.
ANIA_06471	-1.46098	0.00224278	Uncharacterized protein.
ANIA_01938	-2.15992	0.00225923	15-hydroxyprostaglandin dehydrogenase (NAD(+)) (AFU_orthologue AFUA_3G09480).
ANIA_05245	-1.98648	0.00231924	Uncharacterized protein.
ANIA_08063	-1.3136	0.00238089	Uncharacterized protein.
ANIA_10960	-1.88518	0.00238137	Uncharacterized protein.
ANIA_04748	1.06882	0.00238179	RNA binding protein (AFU_orthologue AFUA_3G06310).
ANIA_07667	-1.03284	0.00242069	MFS domain-containing protein; Belongs to the major facilitator superfamily. Sugar transporter (TC 2.A.1.1) family.
ANIA_06526	-1.04277	0.00244412	Leucyl-tRNA synthetase (AFU_orthologue AFUA_6G04910); Belongs to the class-I aminoacyl-tRNA synthetase family.
ANIA_11172	1.80632	0.0024962	Uncharacterized protein.
ANIA_07129	-1.19429	0.00250021	CHAT domain-containing protein.
ANIA_03001	1.31531	0.00256968	Protein kinase domain-containing protein (AFU_orthologue AFUA_3G08710).
ANIA_08426	-1.17442	0.0027045	Putative Zn(II)2Cys6 transcription factor (Eurofung).
ANIA_05240	-2.44604	0.00270905	Uncharacterized protein.
ANIA_10447	2.30008	0.00271711	Carn_acyltransf domain-containing protein; Belongs to the carnitine/choline acetyltransferase family.
ANIA_02802	2.3148	0.00272779	Uncharacterized protein.
ANIA_08158	1.6275	0.00277315	Uncharacterized protein.
ANIA_06135	1.0865	0.00280891	DUF1932 domain-containing protein.
ANIA_05244	1.52914	0.00282055	Uncharacterized protein.
ANIA_06026	2.51856	0.0028479	Proline dehydrogenase; Converts proline to delta-1-pyrroline-5-carboxylate.
ANIA_04630	1.2276	0.00288783	MFS domain-containing protein; Belongs to the major facilitator superfamily. Sugar transporter (TC 2.A.1.1) family.
ANIA_01651	1.47284	0.00293298	Uncharacterized protein.
ANIA_00509	-2.32527	0.00294002	Class V chitinase, putative (AFU_orthologue AFUA_6G13720).
ANIA_07417	1.63165	0.00300676	Uncharacterized protein.
ANIA_01853	1.0009	0.00310109	Nitroreductase domain-containing protein.
ANIA_04173	1.00332	0.00312244	MFS domain-containing protein.
ANIA_00527	-2.36617	0.00315408	YCII domain-containing protein.
ANIA_05559	1.12117	0.00315584	MFS multidrug transporter, putative (AFU_orthologue AFUA_4G11780).
ANIA_02471	-1.62363	0.00318388	Hva1_TUDOR domain-containing protein.
ANIA_04451	1.61335	0.00321175	Uncharacterized protein.
ANIA_08101	1.21169	0.00321737	BZIP domain-containing protein.
ANIA_05721	-1.51066	0.00321737	Nulp1-pending protein (AFU_orthologue AFUA_1G06850).
ANIA_10764	-1.38453	0.00328677	Enoyl-CoA hydratase (AFU_orthologue AFUA_2G10650); Belongs to the enoyl-CoA hydratase/isomerase family.
ANIA_02794	-1.17811	0.00329615	MFS domain-containing protein; Belongs to the major facilitator superfamily. Sugar transporter (TC 2.A.1.1) family.
ANIA_03359	1.33053	0.00333453	Proline transporter (Eurofung).
ANIA_11047	-2.42784	0.00334848	CIA30 domain-containing protein.
ANIA_03479	-1.81209	0.00349644	DUF1212 domain membrane protein (AFU_orthologue AFUA_5G07620).
ANIA_03199	1.08227	0.00354151	MFS monosaccharide transporter, putative (AFU_orthologue AFUA_5G14540); Belongs to the major facilitator superfamily. Sugar transporter (TC 2.A.1.1) family.
ANIA_09123	-1.12521	0.00356004	Uncharacterized protein.
ANIA_03627	-1.3407	0.00356416	Uncharacterized protein.
ANIA_05015	2.27091	0.00361188	Conidiation-specific protein 10 (Eurofung).
ANIA_06384	1.33445	0.00372725	PNP_UDP_1 domain-containing protein.
ANIA_02343	1.30392	0.00375576	Nitroreductase family protein, putative (AFU_orthologue AFUA_5G09910).
ANIA_06778	1.49857	0.00380877	Phthalate transporter, putative (AFU_orthologue AFUA_4G03750).
ANIA_07375	-1.17517	0.00382931	Uncharacterized protein.
ANIA_06727	1.19599	0.00386455	Uncharacterized protein.
ANIA_02706	2.36904	0.00395189	Cytochrome P450, putative (Eurofung); Belongs to the cytochrome P450 family.
ANIA_10690	-1.05244	0.00395406	Uncharacterized protein.
ANIA_07594	-1.25089	0.0040697	DUF636 domain protein (AFU_orthologue AFUA_2G15290).
ANIA_08345	1.35602	0.00409477	Zn(2)-C6 fungal-type domain-containing protein.
ANIA_03258	-1.3516	0.00414029	Extracellular proline-serine rich protein (AFU_orthologue AFUA_8G07090).
ANIA_09214	1.10597	0.00425296	Cytochrome P450, putative (Eurofung); Belongs to the cytochrome P450 family.
ANIA_08196	1.55372	0.00432805	Uncharacterized protein.
ANIA_03052	1.28497	0.00434373	Uncharacterized protein.
ANIA_03699	1.24398	0.0043546	Putative Zn(II)2Cys6 transcription factor (Eurofung).
ANIA_08926	1.93084	0.00437345	Uncharacterized protein.
ANIA_07826	-1.48952	0.00450913	Magnesium transporter.
ANIA_08026	-2.18844	0.00456208	Amino acid transporter (Eurofung).
ANIA_11122	2.49186	0.0046965	Uncharacterized protein.
ANIA_07768	2.29868	0.00473226	Uncharacterized protein.
ANIA_09344	2.33143	0.00473226	ABC multidrug transporter (Eurofung); Belongs to the ABC transporter superfamily. ABCG family. PDR (TC 3.A.1.205) subfamily.
ANIA_03611	-1.52694	0.00477399	Hydrolase_4 domain-containing protein.
ANIA_06385	1.23128	0.00483964	Transcriptional corepressor (Eurofung).
ANIA_05331	-1.20018	0.00489126	3-hydroxyacyl-CoA dehydrogenase, putative (AFU_orthologue AFUA_3G00290).
ANIA_10174	-1.10193	0.00491907	Uncharacterized protein.
ANIA_05845	2.467	0.00498566	RING-finger domain protein, putative (AFU_orthologue AFUA_5G14845).
ANIA_08596	1.01096	0.00498964	Putative Zn(II)2Cys6 transcription factor (Eurofung).
ANIA_08368	1.208	0.00504813	Spherulin 4-like cell surface protein, putative (AFU_orthologue AFUA_4G14080).
ANIA_06952	-1.41101	0.00506673	Methyltransf_2 domain-containing protein.
ANIA_06460	-1.26621	0.00525837	Uncharacterized protein.
ANIA_02829	2.33019	0.00530303	General amidase-C.
ANIA_07614	-1.09507	0.00532413	Uncharacterized protein.
ANIA_02041	1.05596	0.00533537	Uncharacterized protein.
ANIA_08358	-1.79966	0.00545694	Cytochrome P450, putative (Eurofung); Belongs to the cytochrome P450 family.
ANIA_04964	-1.10168	0.00548613	Uncharacterized protein.
ANIA_03302	-1.18691	0.00551997	Arrestin_N domain-containing protein.
ANIA_02707	1.14979	0.00555086	MFS domain-containing protein.
ANIA_02578	-2.41787	0.00559066	HEME_HALOPEROXIDASE domain-containing protein.
ANIA_08970	1.36437	0.00559104	Oxidoreductase CipA-like, putative (AFU_orthologue AFUA_1G12460).
ANIA_05883	-1.10651	0.00566101	Methylenetetrahydrofolate reductase; Belongs to the methylenetetrahydrofolate reductase family.
ANIA_11017	2.44211	0.00566636	Uncharacterized protein.
ANIA_00553	2.28248	0.00568276	Uncharacterized protein.
ANIA_09387	1.56314	0.00577833	Uncharacterized protein.
ANIA_09168	-1.30067	0.00598563	MFS domain-containing protein; Belongs to the major facilitator superfamily. Sugar transporter (TC 2.A.1.1) family.
ANIA_05310	2.21869	0.00601985	FAD_binding_3 domain-containing protein.
ANIA_02844	-2.19458	0.00604599	Uncharacterized protein.
ANIA_03614	-1.52313	0.00608457	Uncharacterized protein.
ANIA_08437	-1.04542	0.00618277	Cytochrome P450, putative (Eurofung); Belongs to the cytochrome P450 family.
ANIA_01982	1.26126	0.00626557	Cell cycle regulatory protein, putative (AFU_orthologue AFUA_4G10570).
ANIA_10011	1.12212	0.00630823	Succinate semialdehyde dehydrogenase (Eurofung); Belongs to the aldehyde dehydrogenase family.
ANIA_10513	-1.05256	0.00631083	Calpain-like protein (AFU_orthologue AFUA_6G07970); Belongs to the peptidase C2 family.
ANIA_07618	-1.00731	0.00632064	MIP aquaporin (Eurofung).
ANIA_00299	-1.35225	0.00632064	Class V chitinase, putative (AFU_orthologue AFUA_1G02800); Belongs to the glycosyl hydrolase 18 family.
ANIA_06948	-2.05607	0.0063629	Putative transglycosidase, GH16 family (Eurofung).
ANIA_08959	-1.56929	0.00646701	Benzodiazepine receptor family protein (AFU_orthologue AFUA_3G01430).
ANIA_00992	-1.02533	0.00647463	NmrA-like family protein (AFU_orthologue AFUA_8G01860).
ANIA_10321	1.21632	0.00647463	MFS domain-containing protein.
ANIA_07999	2.33281	0.00648543	Uncharacterized protein.
ANIA_05325	-1.83659	0.00648599	Hemerythrin domain-containing protein.
ANIA_03357	-1.01706	0.00657943	Putative monosaccharide sugar transporter; Belongs to the major facilitator superfamily. Sugar transporter (TC 2.A.1.1) family.
ANIA_10296	2.34494	0.00679073	Fumarate reductase; Irreversibly catalyzes the reduction of fumarate to succinate.
ANIA_03285	-1.42779	0.00685806	Integral membrane protein (AFU_orthologue AFUA_4G01270).
ANIA_00461	1.1096	0.00687359	Ribosome assembly and transport protein Srp40, putative (AFU_orthologue AFUA_1G04370).
ANIA_00045	-1.69471	0.00709305	Solid-state culture expressed protein (Aos23), putative (AFU_orthologue AFUA_5G12590).
ANIA_03278	-1.63443	0.00720046	Uncharacterized protein.
ANIA_08175	1.44565	0.00722413	Uncharacterized protein.
ANIA_02683	-2.04731	0.00722413	Uncharacterized protein.
ANIA_03415	-1.2542	0.00733754	ADP-ribosylglycohydrolase family protein (AFU_orthologue AFUA_8G01570).
ANIA_04673	1.11158	0.00747007	Uncharacterized protein.
ANIA_10847	-1.09555	0.00751391	DUF5353 domain-containing protein.
ANIA_06857	-1.08022	0.00762638	Alpha-1,2-mannosyltransferase, putative (AFU_orthologue AFUA_5G13090).
ANIA_06417	1.64406	0.00774698	MFS transporter, putative (AFU_orthologue AFUA_5G00430).
ANIA_10343	2.1515	0.00774698	Phosphate transporter; Sodium-phosphate symporter which plays a fundamental housekeeping role in phosphate transport. Belongs to the inorganic phosphate transporter (PiT) (TC 2.A.20) family.
ANIA_10687	1.4607	0.00792834	Uncharacterized protein.
ANIA_08395	1.9227	0.00794309	HEME_HALOPEROXIDASE domain-containing protein.
ANIA_09191	1.03042	0.0079569	Bac_luciferase domain-containing protein.
ANIA_08760	1.16739	0.00797504	MFS transporter, putative (AFU_orthologue AFUA_6G13880).
ANIA_02722	2.35146	0.00803381	Uncharacterized protein.
ANIA_05329	-1.14848	0.00806308	MFS domain-containing protein.
ANIA_10288	-1.23055	0.00810916	Ysc84 domain-containing protein.
ANIA_02808	1.45347	0.00849315	Uncharacterized protein.
ANIA_08752	1.09936	0.00850376	Ethanolamine utilization protein (EutQ), putative (AFU_orthologue AFUA_6G02845).
ANIA_00778	1.34685	0.00852767	Chitin binding protein, putative (AFU_orthologue AFUA_1G14430).
ANIA_07992	-1.17127	0.00856737	Uncharacterized protein.
ANIA_04829	-1.38716	0.0085695	Aldehyde reductase I (ARI), putative (AFU_orthologue AFUA_3G09190).
ANIA_10900	1.52188	0.008647	Serine peptidase, family S28, putative (AFU_orthologue AFUA_4G03790).
ANIA_01821	-1.47859	0.0087935	FAD-binding monooxygenase, putative (AFU_orthologue AFUA_8G07040).
ANIA_11113	1.14413	0.00879928	Rad21/Rec8 N terminal domain protein (AFU_orthologue AFUA_6G02900).
ANIA_08104	2.03636	0.00888384	RTA1 domain protein, putative (AFU_orthologue AFUA_3G01030).
ANIA_06724	1.08873	0.00899057	Uncharacterized protein.
ANIA_07229	-1.01958	0.00899108	Sulfatase domain protein (AFU_orthologue AFUA_2G17610).
ANIA_10723	-1.15768	0.00907024	N-acetyltransferase family protein, putative (AFU_orthologue AFUA_4G10930).
ANIA_06389	1.16559	0.00923381	Carboxylic ester hydrolase; Belongs to the type-B carboxylesterase/lipase family.
ANIA_01737	-2.17607	0.00923381	Cytochrome P450, putative (Eurofung); Belongs to the cytochrome P450 family.
ANIA_10605	1.40302	0.00926944	Uncharacterized protein.
ANIA_07605	2.11837	0.0094489	Uncharacterized protein.
ANIA_07087	-1.7725	0.00947448	Uncharacterized protein.
ANIA_06811	2.3063	0.00948121	MFS domain-containing protein.
ANIA_01532	1.78796	0.00954642	Extracellular matrix protein, putative (AFU_orthologue AFUA_8G05410).
ANIA_10207	1.02232	0.00961411	MFS transporter, putative (AFU_orthologue AFUA_8G04702).
ANIA_10333	1.14451	0.00985617	Metallopeptidase, putative (JCVI).
ANIA_07371	1.00146	0.00989191	Uncharacterized protein.
ANIA_07156	-1.58421	0.0100684	NAD binding Rossmann fold oxidoreductase, putative (AFU_orthologue AFUA_4G00560).
ANIA_02510	-1.11302	0.0102741	DUF218 domain protein (AFU_orthologue AFUA_3G14300).
ANIA_08375	2.25465	0.0102741	Uncharacterized protein.
ANIA_05421	-1.57932	0.0105869	Steroid monooxygenase (CpmA), putative (AFU_orthologue AFUA_5G07490).
ANIA_11527	2.24198	0.0106871	Uncharacterized protein.
ANIA_07558	-1.1612	0.010771	Uncharacterized protein.
ANIA_06779	-1.32067	0.0108404	ABC bile acid transporter, putative (Eurofung).
ANIA_05942	2.0059	0.0109077	Uncharacterized protein.
ANIA_09043	1.42767	0.0110888	Putative Zn(II)2Cys6 transcription factor (Eurofung).
ANIA_08625	1.76412	0.0111532	Uncharacterized protein.
ANIA_09050	-1.44377	0.0111532	Putative Zn(II)2Cys6 transcription factor (Eurofung).
ANIA_01756	2.10825	0.0113692	Uncharacterized protein.
ANIA_04124	2.14095	0.0114627	GABA transporter, putative (Eurofung).
ANIA_03200	1.02513	0.0114881	Uncharacterized protein.
ANIA_01585	-2.03942	0.0116084	Succinate semialdehyde dehydrogenase (Eurofung).
ANIA_02788	1.42871	0.0117864	Uncharacterized protein.
ANIA_03234	1.38102	0.0119014	Uncharacterized protein.
ANIA_07932	-1.7743	0.0119436	Cytochrome P450, putative (Eurofung); Belongs to the cytochrome P450 family.
ANIA_04946	-1.11676	0.0119487	Conserved serine-rich protein (AFU_orthologue AFUA_3G10410).
ANIA_03508	1.63985	0.0119581	RTA1 domain protein, putative (AFU_orthologue AFUA_5G01310).
ANIA_08813	-1.17269	0.0121356	ABC multidrug transporter (Eurofung); Belongs to the ABC transporter superfamily. ABCG family. PDR (TC 3.A.1.205) subfamily.
ANIA_03513	-1.10243	0.0121449	Uncharacterized protein.
ANIA_10127	1.14094	0.0121653	Beta-1,4-glucosidase (Eurofung).
ANIA_06481	1.1451	0.0121951	Uncharacterized protein.
ANIA_07170	1.97869	0.0122596	Putative bHLH transcription factor (Eurofung).
ANIA_09026	-1.80636	0.0122842	Putative Zn(II)2Cys6 transcription factor (Eurofung).
ANIA_00392	-1.58852	0.0126852	Endonuclease/exonuclease/phosphatase family protein (AFU_orthologue AFUA_1G01540).
ANIA_01329	-1.23738	0.0127567	FAD-binding PCMH-type domain-containing protein.
ANIA_01808	1.29353	0.0127567	L-amino acid oxidase LaoA (AFU_orthologue AFUA_7G06810).
ANIA_08910	-1.57325	0.0127824	Polyketide synthase, putative (JCVI).
ANIA_10435	1.93898	0.0128728	Cytochrome P450, putative (Eurofung).
ANIA_10345	1.43838	0.0129576	Mannan endo-1,6-alpha-mannosidase.
ANIA_06940	-1.37348	0.0129982	CorA family metal ion transporter (Eurofung).
ANIA_01677	1.07632	0.0130106	Short chain dehydrogenase, putative (AFU_orthologue AFUA_4G08710).
ANIA_06870	1.21516	0.0130163	MATE efflux family protein (Eurofung).
ANIA_09244	1.78903	0.0130163	Nonribosomal peptide synthase, putative (JCVI).
ANIA_00015	-1.03759	0.0132446	ABC multidrug transporter (Eurofung).
ANIA_06831	1.86591	0.0133167	MFS domain-containing protein; Belongs to the major facilitator superfamily. Sugar transporter (TC 2.A.1.1) family.
ANIA_08607	-1.56262	0.0135289	Uncharacterized protein.
ANIA_01186	1.31015	0.0136254	Purine-cytosine transporter (Eurofung); Belongs to the purine-cytosine permease (2.A.39) family.
ANIA_05272	-2.1891	0.0136322	Uncharacterized protein.
ANIA_07956	2.05105	0.0136525	F-box domain-containing protein.
ANIA_02571	2.16491	0.0138964	Uncharacterized protein.
ANIA_08377	2.14329	0.0140434	Putative Myb-like transcription factor (Eurofung).
ANIA_02380	1.5268	0.0140588	Uncharacterized protein.
ANIA_06399	1.3751	0.0140943	Cysteine proteinase 1, mitochondrial; Has aminopeptidase activity, shortening substrate peptides sequentially by 1 amino acid. Has bleomycin hydrolase activity, which can protect the cell from the toxic effects of bleomycin. Has homocysteine-thiolactonase
ANIA_06818	1.31739	0.0140943	Phytanoyl-CoA dioxygenase family protein (AFU_orthologue AFUA_8G00480).
ANIA_01203	1.01368	0.0142459	Uncharacterized protein.
ANIA_08393	2.18709	0.014318	Uncharacterized protein.
ANIA_10867	1.09143	0.0143657	Rhamnosidase B, putative (AFU_orthologue AFUA_7G05040).
ANIA_08532	-1.87371	0.0143917	Uncharacterized protein.
ANIA_08400	-1.74881	0.014536	MFS sugar transporter, putative (AFU_orthologue AFUA_3G06730); Belongs to the major facilitator superfamily. Sugar transporter (TC 2.A.1.1) family.
ANIA_04277	-1.4924	0.01458	MFS domain-containing protein; Belongs to the major facilitator superfamily. Sugar transporter (TC 2.A.1.1) family.
ANIA_03886	1.9337	0.0146153	Uncharacterized protein.
ANIA_04148	-1.11508	0.0147227	MFS monosaccharide transporter, putative (AFU_orthologue AFUA_4G13080); Belongs to the major facilitator superfamily. Sugar transporter (TC 2.A.1.1) family.
ANIA_07068	-1.23519	0.0147382	Aryl-alcohol oxidase vanillyl-alcohol oxidase (AFU_orthologue AFUA_3G09500).
ANIA_08157	1.12211	0.0147397	Uncharacterized protein.
ANIA_00021	2.17394	0.0149732	Uncharacterized protein.
ANIA_09174	1.04201	0.0151479	Amino acid transporter (Eurofung).
ANIA_07217	1.50507	0.0151653	Uncharacterized protein.
ANIA_08569	1.20323	0.0151667	Methyltransf_2 domain-containing protein.
ANIA_02643	-1.49518	0.0154221	Uncharacterized protein.
ANIA_09011	-1.03769	0.0155366	Uncharacterized protein.
ANIA_08647	1.63527	0.0160655	Formate/nitrate family transporter (Eurofung).
ANIA_08593	-2.12965	0.016155	Chlorohydrolase family protein, putative (AFU_orthologue AFUA_4G00460).
ANIA_07798	-1.4952	0.0162539	Uncharacterized protein.
ANIA_08108	1.78148	0.0162925	Fumarylacetoacetase.
ANIA_09202	1.1963	0.0163547	Uncharacterized protein.
ANIA_08452	1.42819	0.0163564	Uncharacterized protein.
ANIA_11156	1.30477	0.0163695	FSH1 domain-containing protein.
ANIA_05424	1.46125	0.0166461	Uncharacterized protein.
ANIA_11161	-1.1526	0.0166549	Phosphatidylserine decarboxylase family protein (AFU_orthologue AFUA_7G01730).
ANIA_04122	1.82916	0.0167342	Uncharacterized protein.
ANIA_02034	-2.11612	0.0168598	SnoaL-like domain-containing protein.
ANIA_08551	-1.73627	0.0170503	Dihydroxy-acetone synthase, putative (AFU_orthologue AFUA_3G02910).
ANIA_02596	-1.82433	0.0171097	Cytochrome P450, putative (Eurofung); Belongs to the cytochrome P450 family.
ANIA_07452	1.30751	0.0172485	Uncharacterized protein.
ANIA_11533	1.99453	0.0175137	Uncharacterized protein.
ANIA_03305	-1.05835	0.0175484	Short chain dehydrogenase/reductase family protein (AFU_orthologue AFUA_5G14310).
ANIA_03774	-1.25632	0.0176408	Alpha/beta superfamily hydrolase, putative (AFU_orthologue AFUA_2G16580).
ANIA_08521	-1.48857	0.0177809	Salicylate hydroxylase, putative (AFU_orthologue AFUA_8G06050).
ANIA_02404	-1.38033	0.0180781	DUF1295 domain protein (AFU_orthologue AFUA_8G05810).
ANIA_02704	1.651	0.0181246	GMC_OxRdtase_N domain-containing protein.
ANIA_07893	-2.11573	0.0182465	Fe2OG dioxygenase domain-containing protein; Belongs to the iron/ascorbate-dependent oxidoreductase family.
ANIA_06856	-1.45828	0.018353	Uncharacterized protein.
ANIA_02355	1.91279	0.0183551	RTA1 domain protein, putative (AFU_orthologue AFUA_6G11810).
ANIA_07419	1.66558	0.0184468	Uncharacterized protein.
ANIA_09443	1.56665	0.018729	Uncharacterized protein.
ANIA_05273	-2.10383	0.0187994	3-hydroxy-3-methylglutaryl-coenzyme A lyase/3-methylglutaconyl-coenzyme A hydratase.
ANIA_01553	-1.45487	0.0190066	Asp hemolysin-like protein (AFU_orthologue AFUA_4G02805).
ANIA_05093	2.10175	0.0190616	Serine-leucine-rich repeat protein (AFU_orthologue AFUA_8G02230).
ANIA_06274	1.40232	0.0192122	Short chain dehydrogenase/reductase family (AFU_orthologue AFUA_7G04540)
ANIA_07933	-1.81769	0.0196192	Uncharacterized protein.
ANIA_06429	-1.47352	0.0196749	MFS domain-containing protein.
ANIA_08354	1.32651	0.0198864	NmrA-like family protein (AFU_orthologue AFUA_6G00230).
ANIA_01815	1.59809	0.0199024	Uncharacterized protein.
ANIA_08378	2.08712	0.01997	Uncharacterized protein.
ANIA_03410	1.86352	0.020532	Uncharacterized protein.
ANIA_03257	-1.32141	0.0206255	Uncharacterized protein.
ANIA_08915	1.90425	0.0206545	Hypothetical peptide transporter (Eurofung).
ANIA_09161	1.10427	0.0208701	FAD_binding_3 domain-containing protein.
ANIA_00693	-1.04863	0.0208721	Uncharacterized protein.
ANIA_00336	2.00707	0.0209438	Uncharacterized protein.
ANIA_09108	-1.83251	0.0213463	Indoleamine 2,3-dioxygenase family protein (AFU_orthologue AFUA_7G02010).
ANIA_08583	1.93557	0.0215165	Aldehyde reductase II (AFU_orthologue AFUA_1G11360).
ANIA_10295	1.168	0.0216897	Putative b-zip transcription factor (Eurofung).
ANIA_02789	1.9847	0.0216897	Uncharacterized protein.
ANIA_04190	-1.40003	0.0217154	GPI anchored serine-rich protein (AFU_orthologue AFUA_1G05790).
ANIA_01273	-1.20934	0.0218408	Glucanase; Belongs to the glycosyl hydrolase family 6.
ANIA_02695	-1.12094	0.0220731	Uncharacterized protein.
ANIA_05135	1.05681	0.0220797	Uncharacterized protein.
ANIA_03240	1.07197	0.0221277	Uncharacterized protein.
ANIA_02383	1.22107	0.0224043	Uncharacterized protein.
ANIA_08558	-1.51969	0.0224809	Uncharacterized protein.
ANIA_05505	1.77536	0.0225959	Uncharacterized protein.
ANIA_01609	1.17764	0.0226752	Uncharacterized protein.
ANIA_02682	-1.10854	0.0227553	Hypothetical oxidoreductase (Eurofung).
ANIA_08339	-1.03047	0.0228996	Uncharacterized protein.
ANIA_06829	1.69846	0.0230117	TPR domain protein (AFU_orthologue AFUA_5G12710).
ANIA_07169	1.43644	0.0230321	Expressed flavohemoprotein (Eurofung); Belongs to the globin family.
ANIA_04368	1.20344	0.0231345	Uncharacterized protein.
ANIA_09002	1.61781	0.0232076	Oxidoreductase, short-chain dehydrogenase/reductase family (AFU_orthologue AFUA_2G03620).
ANIA_01058	-1.01289	0.0235869	SCP-like extracellular protein, putative (AFU_orthologue AFUA_1G12350); Belongs to the CRISP family.
ANIA_09513	-1.36331	0.0236774	Uncharacterized protein.
ANIA_03502	1.39267	0.0242747	Putative Zn(II)2Cys6 transcription factor (Eurofung).
ANIA_03561	2.02248	0.0244333	Uncharacterized protein.
ANIA_04117	-1.40216	0.0244489	Cytochrome P450, putative (Eurofung); Belongs to the cytochrome P450 family.
ANIA_08617	-1.33652	0.0247651	Uncharacterized protein.
ANIA_01813	-1.94751	0.0248843	Uncharacterized protein.
ANIA_01824	-1.34218	0.024981	Putative Zn(II)2Cys6 transcription factor (Eurofung).
ANIA_11078	-1.93071	0.0250678	Uncharacterized protein.
ANIA_00511	-1.93824	0.0256608	Uncharacterized protein.
ANIA_10665	-2.00351	0.0256773	Uncharacterized protein.
ANIA_04621	1.01987	0.0258149	MFS domain-containing protein; Belongs to the major facilitator superfamily. Sugar transporter (TC 2.A.1.1) family.
ANIA_01378	1.84729	0.0260836	Uncharacterized protein.
ANIA_03256	-1.25937	0.0260836	Cytochrome P450, putative (Eurofung); Belongs to the cytochrome P450 family.
ANIA_08579	-1.89469	0.0260839	TauD domain-containing protein.
ANIA_05377	1.04483	0.0265737	Uncharacterized protein.
ANIA_07529	1.06933	0.0266609	Zinc metallopeptidase, putative (AFU_orthologue AFUA_6G09600).
ANIA_05943	1.99216	0.0270025	Uncharacterized protein.
ANIA_05275	1.7023	0.0270025	Choline transporter, putative (Eurofung).
ANIA_03321	-1.76908	0.0276096	Hypothetical aspartyl protease (Eurofung); Belongs to the peptidase A1 family.
ANIA_03531	-1.5461	0.0276763	GMC oxidoreductase (AFU_orthologue AFUA_2G01770).
ANIA_11281	1.33624	0.0277494	Uncharacterized protein.
ANIA_00493	-1.72717	0.0279285	Uncharacterized protein.
ANIA_08623	1.93735	0.0280838	Uncharacterized protein.
ANIA_08300	-1.53927	0.0285959	ANK_REP_REGION domain-containing protein.
ANIA_05843	1.29947	0.0291916	Phosphoenolpyruvate synthase, putative (AFU_orthologue AFUA_5G14790).
ANIA_06018	1.41977	0.0301033	FAD_binding_3 domain-containing protein.
ANIA_07236	1.95429	0.0302063	Uncharacterized protein.
ANIA_08732	1.27763	0.0302812	Putative Zn(II)2Cys6 transcription factor (Eurofung).
ANIA_07327	1.42976	0.0304653	Uncharacterized protein.
ANIA_07989	1.59437	0.0312772	Phosphatidylserine decarboxylase, putative (AFU_orthologue AFUA_1G16930).
ANIA_05584	1.01413	0.0313112	Uncharacterized protein.
ANIA_00614	1.77142	0.0313274	MFS domain-containing protein.
ANIA_08749	-1.36644	0.0314181	Uncharacterized protein.
ANIA_08899	-1.12759	0.0320455	1-aminocyclopropane-1-carboxylate deaminase, putative (AFU_orthologue AFUA_2G01030).
ANIA_00617	-1.29312	0.0320778	Uncharacterized protein.
ANIA_05047	1.01287	0.0331183	Uncharacterized protein.
ANIA_11151	1.18702	0.0332997	N2227 domain-containing protein.
ANIA_08359	1.30736	0.0337637	Flavin containing amine oxidase, putative (AFU_orthologue AFUA_8G01470).
ANIA_09056	1.57721	0.0340783	Uncharacterized protein.
ANIA_07518	-1.76786	0.0342944	Uncharacterized protein.
ANIA_02586	-1.23863	0.0351469	Uncharacterized protein.
ANIA_03351	-1.00541	0.0358107	FAD-binding PCMH-type domain-containing protein.
ANIA_00030	-1.46929	0.0358763	Amidohydro-rel domain-containing protein.
ANIA_10628	1.59949	0.0360481	SpoC1-C1C protein.
ANIA_07214	-1.77509	0.0362224	NADPH-dependent FMN reductase Lot6, putative (AFU_orthologue AFUA_7G06600).
ANIA_03315	1.29385	0.0363884	Uncharacterized protein.
ANIA_06128	1.82729	0.0369358	Uncharacterized protein.
ANIA_08547	-1.17794	0.0370906	Glucose-methanol-choline oxidoreductase (Eurofung).
ANIA_10421	1.41329	0.0373065	Lactamase_B domain-containing protein.
ANIA_01312	-1.1774	0.0384639	PKS_ER domain-containing protein.
ANIA_09201	1.50773	0.0384639	Uncharacterized protein.
ANIA_02588	-1.20482	0.0386887	Uncharacterized protein.
ANIA_11090	1.35461	0.0388547	TfdA family taurine dioxygenase, putative (AFU_orthologue AFUA_1G17170).
ANIA_04607	1.66346	0.0397717	Uncharacterized protein.
ANIA_05419	1.30636	0.0404756	AB hydrolase-1 domain-containing protein.
ANIA_10919	1.69411	0.040508	CBM6 domain-containing protein; Belongs to the glycosyl hydrolase 43 family.
ANIA_02587	-1.13447	0.0409288	CFEM domain-containing protein.
ANIA_07861	1.40287	0.0412949	Uncharacterized protein.
ANIA_02753	1.09268	0.0419847	Uncharacterized protein.
ANIA_06747	-1.20858	0.0424878	Putative transcription factor with C2H2 and Zn(2)-Cys(6) DNA binding domain (Eurofung).
ANIA_10656	-1.73922	0.0425268	Uncharacterized protein.
ANIA_00964	1.31972	0.042611	Uncharacterized protein.
ANIA_08334	1.11241	0.0434773	Uncharacterized protein.
ANIA_07147	-1.07834	0.0435573	MFS tranporter, putative (AFU_orthologue AFUA_7G06830).
ANIA_01078	1.55319	0.0437368	Uncharacterized protein.
ANIA_10386	-1.14254	0.0459333	Uncharacterized protein.
ANIA_01576	1.81848	0.0461394	Uncharacterized protein.
ANIA_05508	-1.55222	0.04642	Uncharacterized protein.
ANIA_00171	-1.3448	0.0465826	Uncharacterized protein.
ANIA_07970	-1.25737	0.0475692	Uncharacterized protein.
ANIA_05248	1.62489	0.0484171	Uncharacterized protein.
ANIA_00900	1.38923	0.0490439	Uncharacterized protein.
ANIA_06470	-1.66449	0.0491122	Lysozyme.
ANIA_08195	-1.3535	0.0491797	Uncharacterized protein.
ANIA_00341	1.29164	0.049208	Uncharacterized protein.
ANIA_01618	1.71085	0.049746	Uncharacterized protein.
ANIA_11899	2.24021	4.17355e-79	NA
ANIA_00279	1.64467	1.48366e-62	NA
ANIA_02572	4.47429	8.20666e-54	NA
ANIA_07898	-2.89655	1.38326e-47	NA
ANIA_12483	2.95538	7.93182e-47	NA
ANIA_07825	4.25739	1.2959e-41	NA
ANIA_06359	2.5037	2.76481e-38	NA
ANIA_07806	3.15035	3.30977e-38	NA
ANIA_09220	6.29287	8.49965e-37	NA
ANIA_03493	-1.10219	2.07232e-35	NA
ANIA_11702	-3.84865	1.40582e-31	NA
ANIA_04142	6.86442	6.68299e-31	NA
ANIA_11703	-2.91709	1.17914e-30	NA
ANIA_11114	7.16234	2.44333e-30	NA
ANIA_05558	4.1036	7.06216e-30	NA
ANIA_08755	-1.76595	1.22915e-29	NA
ANIA_00734	-2.16374	1.30292e-29	NA
ANIA_11799	4.40418	3.11904e-29	NA
ANIA_11911	4.02412	5.89349e-28	NA
ANIA_11192	5.89054	8.56003e-28	NA
ANIA_06730	-1.02656	1.66279e-27	NA
ANIA_05836	1.33626	3.39775e-27	NA
ANIA_12199	1.87904	1.81459e-26	NA
ANIA_03584	-1.03837	2.8897e-26	NA
ANIA_07824	4.44927	6.17728e-26	NA
ANIA_01769	-1.55069	7.93686e-26	NA
ANIA_07821	2.76291	2.15134e-25	NA
ANIA_11989	2.38567	7.03867e-24	NA
ANIA_12308	2.90323	1.59239e-23	NA
ANIA_00733	-1.26832	3.98602e-23	NA
ANIA_02520	1.14144	5.29247e-22	NA
ANIA_07804	4.08582	1.12705e-21	NA
ANIA_12428	1.07842	1.25756e-21	NA
ANIA_11904	2.25938	1.46804e-21	NA
ANIA_07962	5.31948	4.3257e-21	NA
ANIA_05200	-2.37196	5.24505e-20	NA
ANIA_10557	-1.20804	9.1972e-20	NA
ANIA_12307	-1.79957	4.92717e-19	NA
ANIA_07816	4.79661	5.81595e-19	NA
ANIA_04741	2.06314	1.23155e-18	NA
ANIA_20013	2.8295	2.04213e-18	NA
ANIA_12062	-1.29249	4.56924e-17	NA
ANIA_01052	1.18679	9.01537e-17	NA
ANIA_02981	-1.38657	1.63587e-16	NA
ANIA_07810	4.83217	8.06642e-16	NA
ANIA_06093	1.54617	1.88748e-15	NA
ANIA_07619	-2.25713	2.18889e-15	NA
ANIA_07814	1.9456	6.69655e-15	NA
ANIA_01136	-1.87429	1.13916e-14	NA
ANIA_07807	4.85555	2.5415e-14	NA
ANIA_11013	4.55512	3.74115e-14	NA
ANIA_01753	-1.63684	4.04934e-14	NA
ANIA_08689	-1.08848	7.62605e-14	NA
ANIA_11991	-1.15046	2.30987e-13	NA
ANIA_12102	-2.44068	5.44736e-13	NA
ANIA_11908	-1.34247	5.93269e-13	NA
ANIA_09219	5.22917	6.80607e-13	NA
ANIA_06652	-1.0152	1.01451e-12	NA
ANIA_06650	-1.90687	1.25386e-12	NA
ANIA_00005	-3.09267	2.12611e-12	NA
ANIA_11957	4.34765	4.16082e-12	NA
ANIA_11196	3.86667	4.50565e-12	NA
ANIA_08670	2.25325	5.2178e-12	NA
ANIA_11872	-1.91912	7.42213e-12	NA
ANIA_11903	1.33011	1.23047e-11	NA
ANIA_04583	-1.08669	1.255e-11	NA
ANIA_12042	-1.95248	1.38259e-11	NA
ANIA_10081	-2.39746	1.54681e-11	NA
ANIA_12371	3.6844	3.18283e-11	NA
ANIA_12099	4.50313	3.62625e-11	NA
ANIA_05791	1.07312	4.3144e-11	NA
ANIA_06550	-1.11188	5.15232e-11	NA
ANIA_07541	1.283	7.77316e-11	NA
ANIA_12053	-3.1816	1.14881e-10	NA
ANIA_07808	3.38659	1.9106e-10	NA
ANIA_07823	2.83331	2.01333e-10	NA
ANIA_08277	1.30356	3.22281e-10	NA
ANIA_11882	-1.32282	4.65763e-10	NA
ANIA_09240	4.59876	5.11469e-10	NA
ANIA_07818	3.2551	5.73437e-10	NA
ANIA_05994	-1.11379	6.52119e-10	NA
ANIA_11960	-1.13939	6.92105e-10	NA
ANIA_03044	-1.02404	8.76168e-10	NA
ANIA_06694	-1.00001	1.82816e-09	NA
ANIA_06644	-1.52963	1.93195e-09	NA
ANIA_11898	-1.29282	2.18304e-09	NA
ANIA_08688	-1.37921	2.43188e-09	NA
ANIA_05086	3.02618	3.30383e-09	NA
ANIA_12156	2.88153	4.12142e-09	NA
ANIA_07901	-1.68148	4.37626e-09	NA
ANIA_09340	-1.55956	4.69385e-09	NA
ANIA_11810	-1.49051	4.77412e-09	NA
ANIA_00369	-1.60665	4.95684e-09	NA
ANIA_03666	1.02941	7.22715e-09	NA
ANIA_08696	-1.08729	8.28816e-09	NA
ANIA_05122	-1.09029	8.67632e-09	NA
ANIA_11705	-1.4825	9.27345e-09	NA
ANIA_06078	-1.44074	1.54712e-08	NA
ANIA_04376	-1.14189	2.80396e-08	NA
ANIA_07815	1.68061	3.67365e-08	NA
ANIA_12075	2.19591	3.95992e-08	NA
ANIA_11689	1.45361	4.46114e-08	NA
ANIA_04770	1.88687	4.74031e-08	NA
ANIA_06010	-1.04999	5.29305e-08	NA
ANIA_01896	-1.28289	5.37801e-08	NA
ANIA_02314	-1.36607	7.77871e-08	NA
ANIA_08241	-2.4049	9.92502e-08	NA
ANIA_12033	-1.2605	1.11754e-07	NA
ANIA_08379	3.57854	1.23506e-07	NA
ANIA_11798	1.61402	1.30276e-07	NA
ANIA_11862	-1.1837	1.88564e-07	NA
ANIA_11188	3.16557	1.91414e-07	NA
ANIA_10387	2.34095	3.16827e-07	NA
ANIA_08275	-1.16861	3.21369e-07	NA
ANIA_01732	-1.1409	3.55645e-07	NA
ANIA_05179	-1.06721	4.07288e-07	NA
ANIA_11999	1.03462	4.25648e-07	NA
ANIA_00422	1.60256	4.39265e-07	NA
ANIA_12089	3.61718	4.75395e-07	NA
ANIA_11922	2.52424	5.61082e-07	NA
ANIA_12061	1.70444	5.67873e-07	NA
ANIA_12116	-2.07904	6.06293e-07	NA
ANIA_02855	1.52697	6.80828e-07	NA
ANIA_11198	4.01521	7.27054e-07	NA
ANIA_07624	1.35877	8.63621e-07	NA
ANIA_12269	1.23584	9.20374e-07	NA
ANIA_00887	-1.52993	1.17079e-06	NA
ANIA_02755	1.98166	1.41331e-06	NA
ANIA_11783	2.04833	1.46145e-06	NA
ANIA_07900	-3.56678	1.52721e-06	NA
ANIA_12085	-2.00751	1.95728e-06	NA
ANIA_07895	-3.79645	2.1891e-06	NA
ANIA_11246	-1.15587	2.20567e-06	NA
ANIA_00176	1.15439	2.53381e-06	NA
ANIA_12376	3.05702	2.85631e-06	NA
ANIA_02901	-2.05339	3.93613e-06	NA
ANIA_12293	1.82064	4.08861e-06	NA
ANIA_03903	-1.98709	4.95751e-06	NA
ANIA_02920	-1.48136	5.40241e-06	NA
ANIA_07743	1.05555	6.18243e-06	NA
ANIA_00973	1.51834	6.26519e-06	NA
ANIA_07820	2.00808	6.45212e-06	NA
ANIA_00092	1.12335	1.09067e-05	NA
ANIA_00408	-1.20394	1.18506e-05	NA
ANIA_12137	1.89688	1.34825e-05	NA
ANIA_02545	1.35504	1.34876e-05	NA
ANIA_12294	2.12422	1.37089e-05	NA
ANIA_06438	1.04254	1.57698e-05	NA
ANIA_12240	2.08202	1.66479e-05	NA
ANIA_07484	-1.32831	1.76387e-05	NA
ANIA_06653	-1.10164	2.42138e-05	NA
ANIA_07526	1.12578	2.83232e-05	NA
ANIA_06001	1.15446	2.91691e-05	NA
ANIA_04903	1.10589	2.93921e-05	NA
ANIA_09365	1.01783	3.18872e-05	NA
ANIA_00554	-1.07835	3.20947e-05	NA
ANIA_12067	1.24553	3.6954e-05	NA
ANIA_11700	-1.13599	3.69812e-05	NA
ANIA_12198	-1.57793	4.02217e-05	NA
ANIA_03586	-1.19087	4.40087e-05	NA
ANIA_11698	1.8839	5.56524e-05	NA
ANIA_12016	1.52805	5.65696e-05	NA
ANIA_04871	-1.16594	5.76326e-05	NA
ANIA_03380	1.3732	5.98487e-05	NA
ANIA_09177	2.65668	6.0433e-05	NA
ANIA_11777	1.07586	6.16328e-05	NA
ANIA_00737	1.32919	7.23781e-05	NA
ANIA_07899	-2.90248	7.90893e-05	NA
ANIA_12264	1.71912	9.57095e-05	NA
ANIA_12254	-1.4235	0.000102197	NA
ANIA_11979	-2.35783	0.000118936	NA
ANIA_01937	1.55539	0.000122311	NA
ANIA_10576	-1.03918	0.000129132	NA
ANIA_01949	1.02476	0.000143225	NA
ANIA_11189	1.61837	0.000169442	NA
ANIA_07505	1.21479	0.000175698	NA
ANIA_10618	1.00107	0.000177415	NA
ANIA_01624	-1.50492	0.000178798	NA
ANIA_06784	3.10899	0.000210932	NA
ANIA_07878	-1.90136	0.00026335	NA
ANIA_01008	1.09388	0.000271661	NA
ANIA_00749	-2.40827	0.000272989	NA
ANIA_11707	-1.18942	0.000273171	NA
ANIA_07805	1.74228	0.000284574	NA
ANIA_07998	1.47787	0.000336533	NA
ANIA_12071	1.96127	0.000341917	NA
ANIA_00147	1.83129	0.000362482	NA
ANIA_08412	2.77208	0.000367603	NA
ANIA_05823	-1.31356	0.000368914	NA
ANIA_12165	-1.26917	0.000397793	NA
ANIA_00421	1.05799	0.000427686	NA
ANIA_12124	1.0997	0.000489151	NA
ANIA_08540	-1.68034	0.00052027	NA
ANIA_07896	-2.82459	0.000522043	NA
ANIA_05177	-1.10672	0.000560262	NA
ANIA_08761	1.01164	0.000563384	NA
ANIA_02359	-1.1593	0.00065546	NA
ANIA_12409	1.25	0.000690503	NA
ANIA_01887	1.62255	0.000717211	NA
ANIA_09178	2.04838	0.000766991	NA
ANIA_12090	2.62345	0.000783184	NA
ANIA_03225	-1.68189	0.000812426	NA
ANIA_11959	-2.37114	0.000898749	NA
ANIA_10147	-1.30585	0.000959137	NA
ANIA_11942	2.7699	0.00099991	NA
ANIA_12084	-1.19341	0.00110146	NA
ANIA_05309	2.3817	0.00134295	NA
ANIA_11836	1.35579	0.0014418	NA
ANIA_01810	-1.6295	0.00163085	NA
ANIA_02828	1.82594	0.00187255	NA
ANIA_07345	1.03845	0.00189694	NA
ANIA_09226	2.57575	0.00196406	NA
ANIA_11197	1.17464	0.00230818	NA
ANIA_08384	2.42346	0.00249274	NA
ANIA_12253	2.57566	0.00265865	NA
ANIA_11582	-1.45183	0.0027047	NA
ANIA_12418	2.25286	0.00294002	NA
ANIA_11711	1.38985	0.00299757	NA
ANIA_10021	2.46438	0.00301597	NA
ANIA_12157	1.21774	0.00315408	NA
ANIA_10049	2.51952	0.0032715	NA
ANIA_00150	2.41166	0.00421429	NA
ANIA_00886	-1.49432	0.00458157	NA
ANIA_09218	2.48778	0.00480325	NA
ANIA_12035	-1.58234	0.00483964	NA
ANIA_11191	2.48223	0.00493362	NA
ANIA_02621	1.78132	0.00504049	NA
ANIA_12402	2.3835	0.00505196	NA
ANIA_12192	1.01859	0.00553807	NA
ANIA_12129	-1.20672	0.00650932	NA
ANIA_01832	1.02935	0.00714508	NA
ANIA_11857	2.3667	0.00756576	NA
ANIA_08979	-1.95049	0.0075813	NA
ANIA_07180	1.5781	0.0081032	NA
ANIA_11199	2.33796	0.00828522	NA
ANIA_04914	-1.04599	0.00855648	NA
ANIA_02099	-1.61095	0.00926783	NA
ANIA_12385	1.52357	0.0102291	NA
ANIA_07897	-2.2522	0.0106871	NA
ANIA_12364	-1.19336	0.0115015	NA
ANIA_12268	-1.41925	0.0115664	NA
ANIA_11878	1.91046	0.0119712	NA
ANIA_12443	2.02818	0.0123875	NA
ANIA_09224	1.15753	0.0124715	NA
ANIA_09274	-1.70433	0.0134966	NA
ANIA_08408	1.45043	0.0140832	NA
ANIA_12125	1.94048	0.014133	NA
ANIA_12103	1.40514	0.0141924	NA
ANIA_09246	1.79701	0.0144167	NA
ANIA_10044	2.1823	0.0145713	NA
ANIA_12170	1.35658	0.0158699	NA
ANIA_08410	-1.76322	0.0158699	NA
ANIA_12312	1.72105	0.0165096	NA
ANIA_11584	-2.12356	0.0168598	NA
ANIA_12150	-1.45581	0.0180701	NA
ANIA_12133	1.06058	0.0182605	NA
ANIA_06737	-1.02068	0.0187401	NA
ANIA_20012	-1.56461	0.0187961	NA
ANIA_00622	1.61099	0.0191118	NA
ANIA_12413	-1.89637	0.0202163	NA
ANIA_11876	-1.90345	0.0204524	NA
ANIA_00148	2.03283	0.0204646	NA
ANIA_01551	-1.10658	0.020478	NA
ANIA_01031	1.48578	0.0209727	NA
ANIA_00010	-1.81871	0.0231345	NA
ANIA_07877	-1.04616	0.0233518	NA
ANIA_08381	1.52856	0.0250409	NA
ANIA_10038	2.00308	0.0262902	NA
ANIA_11907	-1.40465	0.0287442	NA
ANIA_00146	1.93979	0.0320455	NA
ANIA_12342	1.16949	0.0320455	NA
ANIA_12340	1.84305	0.0363719	NA
ANIA_03858	-1.44143	0.0430002	NA
ANIA_12341	1.68915	0.04783	NA
ANIA_11823	-1.52621	0.0485566	NA
ANIA_07902	-1.7844	0.0494516	NA

## Sheet: Table S6
Specific and shared DEGs obtained under distinct confrontations
An vs. Ba (591)	An vs. Bs (1126)	An vs. Tr (1840)	An vs. Ba specific (266)	An vs. Bs specific (353)	An vs. Rs specific (1037)	Ba and Bs shared (102)	Ba and Tr shared (132)	Bs and Tr shared (580)	Commonly shared (91)
ANIA_07960	ANIA_02959	ANIA_08366	ANIA_03330	ANIA_01220	ANIA_11899	ANIA_07960	ANIA_03333	ANIA_02959	ANIA_05056
ANIA_03333	ANIA_02960	ANIA_06527	ANIA_06398	ANIA_02421	ANIA_06503	ANIA_07799	ANIA_10421	ANIA_02960	ANIA_12198
ANIA_07799	ANIA_02320	ANIA_02161	ANIA_08628	ANIA_20014	ANIA_01784	ANIA_05488	ANIA_06274	ANIA_02320	ANIA_08339
ANIA_05488	ANIA_04111	ANIA_10299	ANIA_11985	ANIA_00409	ANIA_00279	ANIA_07959	ANIA_07990	ANIA_04111	ANIA_07992
ANIA_03330	ANIA_02576	ANIA_03239	ANIA_06963	ANIA_11597	ANIA_07181	ANIA_10678	ANIA_07989	ANIA_02576	ANIA_06856
ANIA_10421	ANIA_03239	ANIA_04111	ANIA_03679	ANIA_06071	ANIA_02572	ANIA_08640	ANIA_03724	ANIA_03239	ANIA_00045
ANIA_06398	ANIA_09004	ANIA_02186	ANIA_03512	ANIA_11789	ANIA_04198	ANIA_02894	ANIA_05207	ANIA_09004	ANIA_05480
ANIA_06274	ANIA_04109	ANIA_04109	ANIA_02817	ANIA_00786	ANIA_03911	ANIA_08591	ANIA_11161	ANIA_04109	ANIA_02404
ANIA_08628	ANIA_02559	ANIA_04108	ANIA_01715	ANIA_00785	ANIA_03970	ANIA_05938	ANIA_03480	ANIA_02559	ANIA_10628
ANIA_07990	ANIA_08308	ANIA_08893	ANIA_04299	ANIA_10237	ANIA_01252	ANIA_04646	ANIA_05015	ANIA_08308	ANIA_08540
ANIA_11985	ANIA_08894	ANIA_02559	ANIA_10025	ANIA_07388	ANIA_01787	ANIA_02535	ANIA_06301	ANIA_08894	ANIA_04114
ANIA_06963	ANIA_07895	ANIA_02560	ANIA_11039	ANIA_00539	ANIA_01469	ANIA_05004	ANIA_08639	ANIA_07895	ANIA_08641
ANIA_03679	ANIA_02110	ANIA_04106	ANIA_03334	ANIA_02727	ANIA_05193	ANIA_06633	ANIA_03024	ANIA_02110	ANIA_05942
ANIA_07959	ANIA_02730	ANIA_02959	ANIA_06933	ANIA_09323	ANIA_08956	ANIA_11314	ANIA_03331	ANIA_02730	ANIA_02707
ANIA_03512	ANIA_00528	ANIA_08903	ANIA_11461	ANIA_10100	ANIA_07295	ANIA_03725	ANIA_05409	ANIA_00528	ANIA_10368
ANIA_02817	ANIA_02186	ANIA_11899	ANIA_04940	ANIA_07780	ANIA_06338	ANIA_06881	ANIA_00693	ANIA_02186	ANIA_05324
ANIA_01715	ANIA_04110	ANIA_02198	ANIA_02815	ANIA_10050	ANIA_00912	ANIA_03703	ANIA_04946	ANIA_04110	ANIA_03872
ANIA_04299	ANIA_02207	ANIA_06503	ANIA_04913	ANIA_08430	ANIA_02930	ANIA_02823	ANIA_07826	ANIA_02207	ANIA_01136
ANIA_07989	ANIA_02560	ANIA_02960	ANIA_11095	ANIA_11782	ANIA_07806	ANIA_10977	ANIA_08959	ANIA_02560	ANIA_04277
ANIA_10678	ANIA_08451	ANIA_02576	ANIA_10233	ANIA_02020	ANIA_10552	ANIA_11016	ANIA_03305	ANIA_08451	ANIA_00473
ANIA_10025	ANIA_08342	ANIA_02320	ANIA_06792	ANIA_01805	ANIA_03085	ANIA_09203	ANIA_07850	ANIA_08342	ANIA_03200
ANIA_11039	ANIA_01220	ANIA_06785	ANIA_08018	ANIA_03180	ANIA_04107	ANIA_05090	ANIA_09123	ANIA_10299	ANIA_11151
ANIA_03334	ANIA_10299	ANIA_08894	ANIA_10494	ANIA_08952	ANIA_03563	ANIA_00950	ANIA_10174	ANIA_09372	ANIA_02574
ANIA_08640	ANIA_09372	ANIA_09131	ANIA_10197	ANIA_07847	ANIA_09521	ANIA_08974	ANIA_09002	ANIA_06527	ANIA_10759
ANIA_02894	ANIA_06527	ANIA_04691	ANIA_04636	ANIA_04040	ANIA_03493	ANIA_11209	ANIA_07558	ANIA_10973	ANIA_09299
ANIA_06933	ANIA_10973	ANIA_06015	ANIA_05553	ANIA_06406	ANIA_01785	ANIA_11313	ANIA_04914	ANIA_00394	ANIA_05217
ANIA_08591	ANIA_00394	ANIA_02197	ANIA_08621	ANIA_08990	ANIA_05646	ANIA_01029	ANIA_10847	ANIA_02562	ANIA_01031
ANIA_11461	ANIA_02562	ANIA_01784	ANIA_08592	ANIA_04655	ANIA_01219	ANIA_11185	ANIA_08195	ANIA_11192	ANIA_07521
ANIA_04940	ANIA_11192	ANIA_00279	ANIA_02470	ANIA_00500	ANIA_03811	ANIA_08975	ANIA_02653	ANIA_00531	ANIA_12192
ANIA_02815	ANIA_00531	ANIA_08084	ANIA_00691	ANIA_01250	ANIA_11114	ANIA_08587	ANIA_02515	ANIA_11281	ANIA_02818
ANIA_04913	ANIA_11281	ANIA_07181	ANIA_08495	ANIA_08790	ANIA_00275	ANIA_01605	ANIA_05332	ANIA_08084	ANIA_08102
ANIA_05938	ANIA_08084	ANIA_02781	ANIA_02638	ANIA_00860	ANIA_00301	ANIA_01035	ANIA_03747	ANIA_09375	ANIA_06565
ANIA_03724	ANIA_09375	ANIA_08451	ANIA_00400	ANIA_04484	ANIA_11374	ANIA_05401	ANIA_11001	ANIA_08893	ANIA_00294
ANIA_05056	ANIA_08893	ANIA_00223	ANIA_04170	ANIA_00483	ANIA_03562	ANIA_10305	ANIA_03627	ANIA_00529	ANIA_00403
ANIA_05207	ANIA_00529	ANIA_00215	ANIA_00732	ANIA_07341	ANIA_11911	ANIA_04127	ANIA_05338	ANIA_11199	ANIA_08636
ANIA_11161	ANIA_11199	ANIA_02572	ANIA_07683	ANIA_04816	ANIA_02508	ANIA_06862	ANIA_10699	ANIA_01631	ANIA_07170
ANIA_04646	ANIA_01631	ANIA_09004	ANIA_11938	ANIA_05886	ANIA_01942	ANIA_07888	ANIA_07293	ANIA_08656	ANIA_09340
ANIA_02535	ANIA_08656	ANIA_05885	ANIA_02042	ANIA_04643	ANIA_06730	ANIA_00768	ANIA_09180	ANIA_09191	ANIA_01793
ANIA_11095	ANIA_09191	ANIA_04198	ANIA_03680	ANIA_05312	ANIA_05836	ANIA_08907	ANIA_12085	ANIA_02558	ANIA_02596
ANIA_03480	ANIA_02558	ANIA_02200	ANIA_09037	ANIA_00714	ANIA_02121	ANIA_07033	ANIA_12102	ANIA_02197	ANIA_07162
ANIA_10233	ANIA_02197	ANIA_03911	ANIA_03329	ANIA_06091	ANIA_04834	ANIA_03495	ANIA_05339	ANIA_09218	ANIA_02578
ANIA_06792	ANIA_09218	ANIA_01979	ANIA_10422	ANIA_08885	ANIA_02859	ANIA_01030	ANIA_04911	ANIA_04106	ANIA_02035
ANIA_05004	ANIA_04106	ANIA_00418	ANIA_08714	ANIA_10210	ANIA_01877	ANIA_03396	ANIA_10533	ANIA_05427	ANIA_08527
ANIA_12198	ANIA_05427	ANIA_03970	ANIA_10631	ANIA_01028	ANIA_09159	ANIA_00546	ANIA_01020	ANIA_02781	ANIA_10104
ANIA_08339	ANIA_02781	ANIA_01252	ANIA_04888	ANIA_00798	ANIA_03584	ANIA_07580	ANIA_01269	ANIA_10463	ANIA_01677
ANIA_06633	ANIA_10463	ANIA_09372	ANIA_05082	ANIA_00601	ANIA_01769	ANIA_01032	ANIA_00467	ANIA_01261	ANIA_05053
ANIA_08018	ANIA_01261	ANIA_01787	ANIA_06005	ANIA_10151	ANIA_04323	ANIA_01547	ANIA_01754	ANIA_11198	ANIA_00530
ANIA_10494	ANIA_11198	ANIA_02860	ANIA_06796	ANIA_02334	ANIA_07997	ANIA_01034	ANIA_01625	ANIA_00215	ANIA_03667
ANIA_05015	ANIA_00215	ANIA_08716	ANIA_01713	ANIA_03230	ANIA_03868	ANIA_02372	ANIA_01278	ANIA_04126	ANIA_07323
ANIA_11314	ANIA_04126	ANIA_00020	ANIA_03558	ANIA_11962	ANIA_04855	ANIA_08328	ANIA_05791	ANIA_09393	ANIA_03481
ANIA_10197	ANIA_09393	ANIA_02196	ANIA_01734	ANIA_06012	ANIA_10084	ANIA_01826	ANIA_05021	ANIA_08366	ANIA_01814
ANIA_07992	ANIA_08366	ANIA_08342	ANIA_09285	ANIA_10152	ANIA_02896	ANIA_09373	ANIA_07851	ANIA_09220	ANIA_03615
ANIA_04636	ANIA_02421	ANIA_07898	ANIA_02640	ANIA_10062	ANIA_07535	ANIA_01036	ANIA_10371	ANIA_06281	ANIA_07390
ANIA_06301	ANIA_09220	ANIA_12483	ANIA_08637	ANIA_08614	ANIA_00927	ANIA_01033	ANIA_10510	ANIA_07557	ANIA_08365
ANIA_06856	ANIA_06281	ANIA_04129	ANIA_01607	ANIA_07524	ANIA_04374	ANIA_00969	ANIA_04094	ANIA_03208	ANIA_00609
ANIA_03725	ANIA_07557	ANIA_06642	ANIA_03161	ANIA_09341	ANIA_06369	ANIA_07215	ANIA_09401	ANIA_00234	ANIA_09310
ANIA_05553	ANIA_03208	ANIA_01469	ANIA_08058	ANIA_09128	ANIA_06749	ANIA_00758	ANIA_05017	ANIA_02161	ANIA_08083
ANIA_06881	ANIA_00234	ANIA_09350	ANIA_06168	ANIA_07084	ANIA_02349	ANIA_10507	ANIA_00468	ANIA_11195	ANIA_05074
ANIA_08639	ANIA_02161	ANIA_10463	ANIA_06731	ANIA_04586	ANIA_00733	ANIA_07153	ANIA_05086	ANIA_01574	ANIA_07112
ANIA_03703	ANIA_11195	ANIA_01793	ANIA_07091	ANIA_11475	ANIA_02877	ANIA_08627	ANIA_07139	ANIA_08996	ANIA_00010
ANIA_00045	ANIA_01574	ANIA_09377	ANIA_08251	ANIA_09259	ANIA_01418	ANIA_08060	ANIA_00421	ANIA_07898	ANIA_09163
ANIA_08621	ANIA_08996	ANIA_05427	ANIA_10260	ANIA_02777	ANIA_03848	ANIA_05846	ANIA_07588	ANIA_04129	ANIA_02683
ANIA_08592	ANIA_07898	ANIA_05193	ANIA_12400	ANIA_11217	ANIA_02520	ANIA_01072	ANIA_07416	ANIA_10972	ANIA_02031
ANIA_02470	ANIA_07521	ANIA_02730	ANIA_03143	ANIA_07708	ANIA_00466	ANIA_10629	ANIA_07385	ANIA_07900	ANIA_00517
ANIA_00691	ANIA_04129	ANIA_07825	ANIA_04674	ANIA_00023	ANIA_12428	ANIA_10473	ANIA_05370	ANIA_06359	ANIA_06177
ANIA_08495	ANIA_10972	ANIA_07830	ANIA_05489	ANIA_06995	ANIA_01726	ANIA_02286	ANIA_10782	ANIA_10893	ANIA_07941
ANIA_03024	ANIA_11456	ANIA_08956	ANIA_05621	ANIA_05671	ANIA_11904	ANIA_06377	ANIA_06642	ANIA_05449	ANIA_09177
ANIA_03331	ANIA_07900	ANIA_01941	ANIA_03658	ANIA_02219	ANIA_07727	ANIA_00805	ANIA_07590	ANIA_01979	ANIA_02036
ANIA_05409	ANIA_06359	ANIA_07295	ANIA_11766	ANIA_02911	ANIA_10582	ANIA_10042	ANIA_11705	ANIA_05218	ANIA_11090
ANIA_00693	ANIA_10893	ANIA_06338	ANIA_11069	ANIA_05550	ANIA_02606	ANIA_00395	ANIA_05624	ANIA_00020	ANIA_03529
ANIA_02638	ANIA_05449	ANIA_00912	ANIA_12206	ANIA_08431	ANIA_06782	ANIA_02792	ANIA_07357	ANIA_10557	ANIA_06813
ANIA_02823	ANIA_01979	ANIA_02558	ANIA_09194	ANIA_04809	ANIA_07962	ANIA_03358	ANIA_07345	ANIA_08597	ANIA_00223
ANIA_05480	ANIA_05218	ANIA_08953	ANIA_10272	ANIA_06849	ANIA_01801	ANIA_08399	ANIA_05563	ANIA_08341	ANIA_05945
ANIA_04946	ANIA_00020	ANIA_11190	ANIA_05523	ANIA_06478	ANIA_00094	ANIA_08523	ANIA_04988	ANIA_02698	ANIA_03614
ANIA_07826	ANIA_10557	ANIA_06565	ANIA_08789	ANIA_11015	ANIA_03201	ANIA_10082	ANIA_07470	ANIA_08595	ANIA_02565
ANIA_02404	ANIA_08597	ANIA_02930	ANIA_07463	ANIA_00302	ANIA_01920	ANIA_07598	ANIA_08029	ANIA_10223	ANIA_10325
ANIA_08959	ANIA_20014	ANIA_06359	ANIA_03952	ANIA_03395	ANIA_07201	ANIA_11931	ANIA_11777	ANIA_03888	ANIA_02030
ANIA_10977	ANIA_08341	ANIA_07806	ANIA_05088	ANIA_06431	ANIA_02358	ANIA_03490	ANIA_04256	ANIA_02655	ANIA_00694
ANIA_03305	ANIA_02698	ANIA_02595	ANIA_08642	ANIA_10842	ANIA_10169	ANIA_03494	ANIA_11064	ANIA_06404	ANIA_05467
ANIA_07850	ANIA_08595	ANIA_06096	ANIA_08330	ANIA_07133	ANIA_08791	ANIA_08989	ANIA_07667	ANIA_09499	ANIA_04815
ANIA_09123	ANIA_10223	ANIA_01631	ANIA_01800	ANIA_00681	ANIA_05200	ANIA_02597	ANIA_05305	ANIA_11702	ANIA_00510
ANIA_00400	ANIA_03888	ANIA_06742	ANIA_10499	ANIA_00885	ANIA_03066	ANIA_02864	ANIA_03836	ANIA_01896	ANIA_06871
ANIA_04170	ANIA_02655	ANIA_08622	ANIA_03361	ANIA_08980	ANIA_04795	ANIA_03314	ANIA_08547	ANIA_08622	ANIA_02844
ANIA_10174	ANIA_06404	ANIA_01261	ANIA_07011	ANIA_09249	ANIA_06680	ANIA_00709	ANIA_01651	ANIA_03043	ANIA_07214
ANIA_00732	ANIA_09499	ANIA_10552	ANIA_07102	ANIA_03813	ANIA_08112	ANIA_01608	ANIA_07517	ANIA_00454	ANIA_06948
ANIA_09002	ANIA_11702	ANIA_09220	ANIA_06961	ANIA_10098	ANIA_03870	ANIA_04137	ANIA_00190	ANIA_02593	ANIA_02837
ANIA_07683	ANIA_01896	ANIA_04784	ANIA_02376	ANIA_03244	ANIA_03059	ANIA_03485	ANIA_04687	ANIA_10036	ANIA_02038
ANIA_11938	ANIA_08622	ANIA_02110	ANIA_10626	ANIA_04696	ANIA_00356	ANIA_07322	ANIA_06941	ANIA_11190	ANIA_08360
ANIA_02042	ANIA_00409	ANIA_03085	ANIA_10518	ANIA_10886	ANIA_12307	ANIA_08978	ANIA_03573	ANIA_03414	ANIA_04113
ANIA_10628	ANIA_03043	ANIA_04110	ANIA_07138	ANIA_09071	ANIA_08025	ANIA_07892	ANIA_03915	ANIA_00993	ANIA_06820
ANIA_03680	ANIA_00454	ANIA_00394	ANIA_02880	ANIA_03280	ANIA_03181	ANIA_02555	ANIA_01000	ANIA_00418	ANIA_07774
ANIA_09037	ANIA_02593	ANIA_04107	ANIA_00566	ANIA_01601	ANIA_04039	ANIA_03228	ANIA_04903	ANIA_04784
ANIA_08540	ANIA_10036	ANIA_03563	ANIA_03520	ANIA_02779	ANIA_06760	ANIA_00610	ANIA_07526	ANIA_12199
ANIA_03329	ANIA_11190	ANIA_02655	ANIA_01017	ANIA_08483	ANIA_07052	ANIA_08601	ANIA_00981	ANIA_09350
ANIA_04114	ANIA_03414	ANIA_09521	ANIA_07950	ANIA_07640	ANIA_20013	ANIA_01825	ANIA_10274	ANIA_06015
ANIA_10422	ANIA_09299	ANIA_03493	ANIA_07186	ANIA_01021	ANIA_05514	ANIA_02472	ANIA_00422	ANIA_08381
ANIA_07558	ANIA_00993	ANIA_02698	ANIA_00858	ANIA_02716	ANIA_10034	ANIA_02669	ANIA_00092	ANIA_04857
ANIA_08714	ANIA_00418	ANIA_10972	ANIA_10303	ANIA_05568	ANIA_02899	ANIA_11456	ANIA_03285	ANIA_05245
ANIA_11016	ANIA_04784	ANIA_05218	ANIA_09371	ANIA_03303	ANIA_05464	ANIA_01549	ANIA_06786	ANIA_12099
ANIA_09203	ANIA_12199	ANIA_09069	ANIA_12426	ANIA_05440	ANIA_08726	ANIA_04392	ANIA_06653	ANIA_04806
ANIA_04914	ANIA_11597	ANIA_01785	ANIA_05079	ANIA_05005	ANIA_04089	ANIA_02793	ANIA_00887	ANIA_07830
ANIA_10631	ANIA_01029	ANIA_05646	ANIA_06100	ANIA_03787	ANIA_03236	ANIA_20007	ANIA_12409	ANIA_10867
ANIA_08641	ANIA_01793	ANIA_00454	ANIA_01868	ANIA_05314	ANIA_01144		ANIA_00489	ANIA_07272
ANIA_05942	ANIA_06813	ANIA_02562	ANIA_04135	ANIA_05698	ANIA_06032		ANIA_00314	ANIA_01594
ANIA_04888	ANIA_06071	ANIA_01219	ANIA_11140	ANIA_09364	ANIA_02386		ANIA_11121	ANIA_02074
ANIA_05090	ANIA_09350	ANIA_11702	ANIA_08741	ANIA_06657	ANIA_12062		ANIA_08638	ANIA_11703
ANIA_05082	ANIA_06015	ANIA_06118	ANIA_07758	ANIA_08199	ANIA_07770		ANIA_08526	ANIA_02208
ANIA_06005	ANIA_06565	ANIA_02043	ANIA_07370	ANIA_12135	ANIA_02408		ANIA_02077	ANIA_04122
ANIA_06796	ANIA_11789	ANIA_06452	ANIA_06265	ANIA_02609	ANIA_06268		ANIA_00237	ANIA_10581
ANIA_10847	ANIA_08381	ANIA_03811	ANIA_02425	ANIA_03429	ANIA_01197		ANIA_01396	ANIA_00606
ANIA_01713	ANIA_00786	ANIA_04142	ANIA_04177	ANIA_06529	ANIA_06739		ANIA_08101	ANIA_00501
ANIA_03558	ANIA_00785	ANIA_03681	ANIA_00048	ANIA_06141	ANIA_10995		ANIA_01008	ANIA_06096
ANIA_01734	ANIA_12192	ANIA_06750	ANIA_00635	ANIA_10959	ANIA_02836		ANIA_08607	ANIA_01356
ANIA_00950	ANIA_04857	ANIA_11703	ANIA_00404	ANIA_01472	ANIA_01306		ANIA_03975	ANIA_11196
ANIA_09285	ANIA_05245	ANIA_11114	ANIA_02891	ANIA_01947	ANIA_04540		ANIA_02682	ANIA_08903
ANIA_08195	ANIA_01031	ANIA_00275	ANIA_08930	ANIA_07922	ANIA_01052		ANIA_03884	ANIA_08716
ANIA_02653	ANIA_12099	ANIA_04857	ANIA_02221	ANIA_08654	ANIA_05231		ANIA_10250	ANIA_03996
ANIA_08974	ANIA_10237	ANIA_05558	ANIA_06669	ANIA_03163	ANIA_00820		ANIA_02822	ANIA_06847
ANIA_02640	ANIA_04806	ANIA_08755	ANIA_00485	ANIA_09184	ANIA_02981		ANIA_02022	ANIA_07386
ANIA_08637	ANIA_07830	ANIA_00734	ANIA_03286	ANIA_09051	ANIA_09116		ANIA_04180	ANIA_06960
ANIA_01607	ANIA_10867	ANIA_00528	ANIA_02013	ANIA_03559	ANIA_04216		ANIA_05556	ANIA_00734
ANIA_03161	ANIA_07272	ANIA_00301	ANIA_03763	ANIA_08338	ANIA_02701		ANIA_02375	ANIA_04142
ANIA_02515	ANIA_01594	ANIA_11046	ANIA_02942	ANIA_05965	ANIA_09192		ANIA_03717	ANIA_05319
ANIA_08058	ANIA_07388	ANIA_11799	ANIA_05673	ANIA_01839	ANIA_06182		ANIA_08300	ANIA_06236
ANIA_05332	ANIA_02074	ANIA_02593	ANIA_05028	ANIA_11232	ANIA_01675		ANIA_00461	ANIA_09365
ANIA_06168	ANIA_11703	ANIA_11374	ANIA_03963	ANIA_02195	ANIA_02405		ANIA_11582	ANIA_05179
ANIA_06731	ANIA_00539	ANIA_05410	ANIA_04590	ANIA_11216	ANIA_00716		ANIA_04691	ANIA_01747
ANIA_03747	ANIA_02208	ANIA_03562	ANIA_05605	ANIA_02943	ANIA_07208		ANIA_02034	ANIA_03560
ANIA_11001	ANIA_04122	ANIA_02114	ANIA_02488	ANIA_06400	ANIA_03255		ANIA_03321	ANIA_06234
ANIA_03627	ANIA_10581	ANIA_08996	ANIA_09038	ANIA_08439	ANIA_00186		ANIA_11783	ANIA_06118
ANIA_07091	ANIA_00606	ANIA_11911	ANIA_08278	ANIA_04427	ANIA_01022		ANIA_10656	ANIA_08277
ANIA_08251	ANIA_02727	ANIA_00529	ANIA_06491	ANIA_11321	ANIA_06114		ANIA_00336	ANIA_02614
ANIA_11209	ANIA_00501	ANIA_02508	ANIA_07110	ANIA_03769	ANIA_08206			ANIA_03254
ANIA_05338	ANIA_09323	ANIA_07590	ANIA_01066	ANIA_08374	ANIA_03050			ANIA_12483
ANIA_10260	ANIA_10100	ANIA_11192	ANIA_10003	ANIA_03394	ANIA_10584			ANIA_06101
ANIA_10699	ANIA_05942	ANIA_01942	ANIA_03518	ANIA_07131	ANIA_07772			ANIA_09069
ANIA_12400	ANIA_06096	ANIA_06730	ANIA_03441	ANIA_08615	ANIA_06093			ANIA_03290
ANIA_07293	ANIA_01356	ANIA_09130	ANIA_01438	ANIA_00930	ANIA_07265			ANIA_08755
ANIA_03143	ANIA_11196	ANIA_09393	ANIA_06962	ANIA_09013	ANIA_09451			ANIA_02924
ANIA_09180	ANIA_07892	ANIA_02074	ANIA_02398	ANIA_02615	ANIA_06712			ANIA_00378
ANIA_12085	ANIA_08903	ANIA_05836	ANIA_04456	ANIA_07018	ANIA_07619			ANIA_07668
ANIA_02707	ANIA_02818	ANIA_02121	ANIA_12013	ANIA_02337	ANIA_06221			ANIA_02532
ANIA_04674	ANIA_08716	ANIA_04834	ANIA_03342	ANIA_09370	ANIA_03783			ANIA_09130
ANIA_12102	ANIA_03996	ANIA_02859	ANIA_07949	ANIA_02575	ANIA_06835			ANIA_02545
ANIA_05489	ANIA_06847	ANIA_10973	ANIA_01434	ANIA_04920	ANIA_00836			ANIA_09179
ANIA_05339	ANIA_07386	ANIA_01877	ANIA_07315	ANIA_03574	ANIA_02479			ANIA_09219
ANIA_10368	ANIA_08601	ANIA_08445	ANIA_03688	ANIA_02478	ANIA_09007			ANIA_06105
ANIA_05621	ANIA_07780	ANIA_12199	ANIA_04369	ANIA_09264	ANIA_07814			ANIA_03681
ANIA_05324	ANIA_06960	ANIA_09414	ANIA_00346	ANIA_11206	ANIA_01614			ANIA_09108
ANIA_03658	ANIA_00734	ANIA_09159	ANIA_06374	ANIA_05422	ANIA_05430			ANIA_12053
ANIA_11766	ANIA_10050	ANIA_10592	ANIA_00312	ANIA_09457	ANIA_05669			ANIA_04108
ANIA_11313	ANIA_04142	ANIA_06871	ANIA_06634	ANIA_09187	ANIA_01996			ANIA_10398
ANIA_04911	ANIA_05319	ANIA_01747	ANIA_03519	ANIA_08783	ANIA_01493			ANIA_01955
ANIA_03872	ANIA_08430	ANIA_03584	ANIA_08304	ANIA_05333	ANIA_03271			ANIA_06235
ANIA_01136	ANIA_08083	ANIA_07521	ANIA_02648	ANIA_08995	ANIA_00954			ANIA_01566
ANIA_04277	ANIA_11782	ANIA_07824	ANIA_01421	ANIA_10761	ANIA_00456			ANIA_03083
ANIA_11069	ANIA_06236	ANIA_08308	ANIA_01580	ANIA_08981	ANIA_00437			ANIA_09168
ANIA_12206	ANIA_09365	ANIA_01769	ANIA_06635	ANIA_06683	ANIA_00824			ANIA_10005
ANIA_10533	ANIA_01030	ANIA_04323	ANIA_07343	ANIA_07128	ANIA_03877			ANIA_09351
ANIA_01029	ANIA_05179	ANIA_07821	ANIA_05775	ANIA_08141	ANIA_05904			ANIA_01112
ANIA_01020	ANIA_01747	ANIA_02321	ANIA_06804	ANIA_00006	ANIA_10410			ANIA_03551
ANIA_11185	ANIA_02020	ANIA_07997	ANIA_06869	ANIA_07787	ANIA_03107			ANIA_03206
ANIA_09194	ANIA_01805	ANIA_03868	ANIA_10910	ANIA_12189	ANIA_01753			ANIA_07164
ANIA_01269	ANIA_00609	ANIA_10036	ANIA_01670	ANIA_03356	ANIA_03008			ANIA_02043
ANIA_00467	ANIA_03180	ANIA_04855	ANIA_11011	ANIA_02384	ANIA_01586			ANIA_03103
ANIA_10272	ANIA_03560	ANIA_08656	ANIA_00204	ANIA_09445	ANIA_08720			ANIA_06949
ANIA_01754	ANIA_06234	ANIA_10084	ANIA_03179	ANIA_08610	ANIA_08111			ANIA_08655
ANIA_05523	ANIA_08952	ANIA_02896	ANIA_03318	ANIA_05768	ANIA_08689			ANIA_05558
ANIA_08975	ANIA_06118	ANIA_02598	ANIA_06846	ANIA_09129	ANIA_03570			ANIA_08953
ANIA_01625	ANIA_08277	ANIA_07535	ANIA_02016	ANIA_03866	ANIA_07274			ANIA_08786
ANIA_08789	ANIA_02614	ANIA_00927	ANIA_07952	ANIA_08453	ANIA_05173			ANIA_12264
ANIA_01278	ANIA_03254	ANIA_01574	ANIA_06171	ANIA_02554	ANIA_10252			ANIA_09443
ANIA_08587	ANIA_07847	ANIA_11989	ANIA_04722	ANIA_06030	ANIA_11116			ANIA_07113
ANIA_05791	ANIA_12483	ANIA_04374	ANIA_11162	ANIA_06479	ANIA_01198			ANIA_02200
ANIA_07463	ANIA_06101	ANIA_03103	ANIA_01243	ANIA_02029	ANIA_08709			ANIA_12294
ANIA_03952	ANIA_04040	ANIA_12308	ANIA_04154	ANIA_03409	ANIA_02999			ANIA_01073
ANIA_05088	ANIA_06406	ANIA_06369	ANIA_08962	ANIA_10051	ANIA_01940			ANIA_02114
ANIA_08642	ANIA_08990	ANIA_06749	ANIA_00583	ANIA_08152	ANIA_01962			ANIA_10592
ANIA_08330	ANIA_09069	ANIA_02349	ANIA_07508	ANIA_03400	ANIA_02117			ANIA_05579
ANIA_01605	ANIA_04655	ANIA_00366	ANIA_00743	ANIA_07939	ANIA_05535			ANIA_12293
ANIA_01800	ANIA_03290	ANIA_00733	ANIA_06465	ANIA_02469	ANIA_01610			ANIA_09295
ANIA_05021	ANIA_00500	ANIA_08249	ANIA_05478	ANIA_02371	ANIA_01505			ANIA_10876
ANIA_07851	ANIA_01250	ANIA_04094	ANIA_06469	ANIA_01183	ANIA_11991			ANIA_02537
ANIA_10499	ANIA_08755	ANIA_01955	ANIA_05317	ANIA_04877	ANIA_00835			ANIA_05315
ANIA_01035	ANIA_01032	ANIA_02877	ANIA_07378	ANIA_08043	ANIA_06327			ANIA_10783
ANIA_03361	ANIA_08790	ANIA_01418	ANIA_04232	ANIA_02814	ANIA_00627			ANIA_10391
ANIA_10371	ANIA_02924	ANIA_03848	ANIA_07190	ANIA_03390	ANIA_06874			ANIA_11215
ANIA_05401	ANIA_00860	ANIA_05370	ANIA_05659	ANIA_02395	ANIA_08177			ANIA_03291
ANIA_10510	ANIA_00378	ANIA_02520	ANIA_05694	ANIA_09181	ANIA_03497			ANIA_08979
ANIA_04094	ANIA_07668	ANIA_05449	ANIA_05871	ANIA_08402	ANIA_07387			ANIA_01129
ANIA_10305	ANIA_04484	ANIA_00466	ANIA_03523	ANIA_08314	ANIA_01884			ANIA_03555
ANIA_04127	ANIA_00045	ANIA_07804	ANIA_05652	ANIA_09309	ANIA_06740			ANIA_00282
ANIA_00473	ANIA_02532	ANIA_12428	ANIA_04818	ANIA_03640	ANIA_04860			ANIA_03209
ANIA_07011	ANIA_00483	ANIA_01726	ANIA_04615	ANIA_08383	ANIA_03431			ANIA_06934
ANIA_07102	ANIA_09130	ANIA_11904	ANIA_07228	ANIA_01602	ANIA_11908			ANIA_04348
ANIA_06862	ANIA_02545	ANIA_03208	ANIA_11145	ANIA_07738	ANIA_03665			ANIA_06242
ANIA_06961	ANIA_07341	ANIA_07727	ANIA_01666	ANIA_11477	ANIA_10949			ANIA_01279
ANIA_09401	ANIA_09179	ANIA_00378	ANIA_00796	ANIA_06238	ANIA_03353			ANIA_10321
ANIA_02376	ANIA_09219	ANIA_10582	ANIA_01474	ANIA_20004	ANIA_01181			ANIA_06776
ANIA_10626	ANIA_06105	ANIA_06235	ANIA_00475	ANIA_03006	ANIA_02044			ANIA_04741
ANIA_05017	ANIA_04816	ANIA_09499	ANIA_04226	ANIA_07919	ANIA_04482			ANIA_07333
ANIA_00468	ANIA_03681	ANIA_02606	ANIA_06050	ANIA_10773	ANIA_06652			ANIA_11149
ANIA_10518	ANIA_09108	ANIA_08595	ANIA_11773	ANIA_11471	ANIA_00982			ANIA_10011
ANIA_07138	ANIA_12053	ANIA_06782	ANIA_00009	ANIA_02778	ANIA_06650			ANIA_07057
ANIA_02880	ANIA_05886	ANIA_07962	ANIA_01367	ANIA_11182	ANIA_05415			ANIA_02505
ANIA_05086	ANIA_08640	ANIA_07165	ANIA_04138	ANIA_03492	ANIA_04973			ANIA_02321
ANIA_07888	ANIA_04643	ANIA_01801	ANIA_00902	ANIA_00628	ANIA_03641			ANIA_06518
ANIA_03200	ANIA_05312	ANIA_00993	ANIA_08463	ANIA_00608	ANIA_00005			ANIA_08098
ANIA_07139	ANIA_04108	ANIA_08597	ANIA_08183	ANIA_10048	ANIA_09471			ANIA_04817
ANIA_00566	ANIA_00517	ANIA_03883	ANIA_06585	ANIA_03496	ANIA_00660			ANIA_07273
ANIA_11151	ANIA_10398	ANIA_02656	ANIA_08834	ANIA_07135	ANIA_10039			ANIA_08368
ANIA_03520	ANIA_00969	ANIA_00094	ANIA_02397	ANIA_03304	ANIA_02526			ANIA_07358
ANIA_00768	ANIA_00530	ANIA_03201	ANIA_07610	ANIA_01742	ANIA_10720			ANIA_09377
ANIA_08907	ANIA_01955	ANIA_03560	ANIA_05274	ANIA_02590	ANIA_04237			ANIA_01659
ANIA_01017	ANIA_06235	ANIA_01920	ANIA_12086	ANIA_00814	ANIA_00783			ANIA_01828
ANIA_02574	ANIA_00714	ANIA_07201	ANIA_06612	ANIA_08337	ANIA_04061			ANIA_08596
ANIA_10759	ANIA_07112	ANIA_02358	ANIA_07945	ANIA_11752	ANIA_02406			ANIA_06237
ANIA_07950	ANIA_01566	ANIA_10169	ANIA_09321	ANIA_02832	ANIA_06931			ANIA_08657
ANIA_07186	ANIA_11185	ANIA_03869	ANIA_05650	ANIA_01595	ANIA_07500			ANIA_08340
ANIA_00858	ANIA_03083	ANIA_08791	ANIA_07211	ANIA_20015	ANIA_10135			ANIA_03869
ANIA_07033	ANIA_09168	ANIA_05200	ANIA_08449	ANIA_11387	ANIA_03633			ANIA_07637
ANIA_10303	ANIA_06091	ANIA_02557	ANIA_11495	ANIA_08703	ANIA_08503			ANIA_10323
ANIA_03495	ANIA_10005	ANIA_03066	ANIA_03079	ANIA_02813	ANIA_11872			ANIA_05591
ANIA_09299	ANIA_11016	ANIA_06459	ANIA_06561	ANIA_07795	ANIA_02835			ANIA_07940
ANIA_05217	ANIA_08885	ANIA_03888	ANIA_03916	ANIA_11006	ANIA_00873			ANIA_05159
ANIA_01031	ANIA_09351	ANIA_05353	ANIA_00585	ANIA_02025	ANIA_04684			ANIA_11191
ANIA_00421	ANIA_01112	ANIA_04795	ANIA_08221	ANIA_08544	ANIA_01568			ANIA_08122
ANIA_07588	ANIA_03551	ANIA_06680	ANIA_03567	ANIA_08420	ANIA_04812			ANIA_09374
ANIA_09371	ANIA_10210	ANIA_06453	ANIA_01612	ANIA_08778	ANIA_03253			ANIA_03299
ANIA_12426	ANIA_03206	ANIA_01628	ANIA_02861	ANIA_11880	ANIA_10974			ANIA_07199
ANIA_05079	ANIA_07164	ANIA_00473	ANIA_04330	ANIA_02625	ANIA_10350			ANIA_02493
ANIA_06100	ANIA_02043	ANIA_10557	ANIA_03873	ANIA_00523	ANIA_11903			ANIA_02196
ANIA_01030	ANIA_03103	ANIA_08112	ANIA_06085	ANIA_02530	ANIA_04583			ANIA_07165
ANIA_01868	ANIA_06949	ANIA_03870	ANIA_09073	ANIA_10657	ANIA_05678			ANIA_09131
ANIA_04135	ANIA_02823	ANIA_03139	ANIA_01200	ANIA_07991	ANIA_03279			ANIA_00299
ANIA_11140	ANIA_08655	ANIA_04806	ANIA_03160	ANIA_08369	ANIA_12042			ANIA_06996
ANIA_07416	ANIA_05558	ANIA_02818	ANIA_10099	ANIA_04051	ANIA_10780			ANIA_08348
ANIA_07385	ANIA_08953	ANIA_08250	ANIA_12486	ANIA_02644	ANIA_08198			ANIA_07243
ANIA_08741	ANIA_08786	ANIA_03059	ANIA_11337	ANIA_06421	ANIA_03979			ANIA_06785
ANIA_07758	ANIA_08989	ANIA_06201	ANIA_08458	ANIA_07781	ANIA_04745			ANIA_11210
ANIA_07370	ANIA_12264	ANIA_00356	ANIA_03850	ANIA_02350	ANIA_01342			ANIA_09096
ANIA_03396	ANIA_07033	ANIA_12307	ANIA_00956	ANIA_01310	ANIA_10634			ANIA_02595
ANIA_07521	ANIA_01028	ANIA_06281	ANIA_04065	ANIA_09458	ANIA_07995			ANIA_01941
ANIA_12192	ANIA_00798	ANIA_08106	ANIA_07166	ANIA_00033	ANIA_08727			ANIA_02198
ANIA_05370	ANIA_09443	ANIA_07817	ANIA_03176	ANIA_07418	ANIA_06092			ANIA_06624
ANIA_06265	ANIA_00601	ANIA_07816	ANIA_05067	ANIA_05130	ANIA_05493			ANIA_04483
ANIA_02425	ANIA_07113	ANIA_09401	ANIA_02177	ANIA_07915	ANIA_11158			ANIA_01863
ANIA_04177	ANIA_02200	ANIA_08025	ANIA_02204	ANIA_05615	ANIA_07356			ANIA_03225
ANIA_00546	ANIA_10151	ANIA_11049	ANIA_06334	ANIA_03385	ANIA_04273			ANIA_02920
ANIA_10782	ANIA_02334	ANIA_04741	ANIA_07458	ANIA_12193	ANIA_02977			ANIA_11989
ANIA_06642	ANIA_12294	ANIA_00237	ANIA_05083	ANIA_03750	ANIA_06043			ANIA_08099
ANIA_00048	ANIA_01073	ANIA_03181	ANIA_10820	ANIA_11221	ANIA_00370			ANIA_06936
ANIA_02818	ANIA_02114	ANIA_04039	ANIA_04336	ANIA_01318	ANIA_08362			ANIA_04319
ANIA_00635	ANIA_10592	ANIA_06760	ANIA_07539	ANIA_05323	ANIA_05574			ANIA_10836
ANIA_00404	ANIA_03230	ANIA_04104	ANIA_00726	ANIA_04119	ANIA_04749			ANIA_06918
ANIA_07580	ANIA_05579	ANIA_07052	ANIA_02646	ANIA_08148	ANIA_10996			ANIA_02783
ANIA_02891	ANIA_11962	ANIA_20013	ANIA_08988	ANIA_12064	ANIA_01936			ANIA_00622
ANIA_08930	ANIA_12293	ANIA_06960	ANIA_09115	ANIA_08653	ANIA_00593			ANIA_03139
ANIA_02221	ANIA_09295	ANIA_08102	ANIA_04115	ANIA_03489	ANIA_00518			ANIA_03207
ANIA_08102	ANIA_06012	ANIA_02783	ANIA_09388	ANIA_03227	ANIA_11099			ANIA_05410
ANIA_06565	ANIA_10876	ANIA_07517	ANIA_01983	ANIA_12023	ANIA_08792			ANIA_08890
ANIA_06669	ANIA_04127	ANIA_05514	ANIA_07233	ANIA_08901	ANIA_07670			ANIA_06778
ANIA_00485	ANIA_02537	ANIA_10034	ANIA_04006	ANIA_10388	ANIA_06550			ANIA_05320
ANIA_01032	ANIA_05315	ANIA_07273	ANIA_07204	ANIA_09343	ANIA_03972			ANIA_03585
ANIA_03286	ANIA_10783	ANIA_02899	ANIA_02018	ANIA_08324	ANIA_01573			ANIA_04507
ANIA_01547	ANIA_01033	ANIA_05464	ANIA_05269	ANIA_09307	ANIA_05002			ANIA_02075
ANIA_02013	ANIA_10391	ANIA_00531		ANIA_06946	ANIA_08568			ANIA_11188
ANIA_03763	ANIA_11215	ANIA_08726		ANIA_10506	ANIA_08421			ANIA_08624
ANIA_07590	ANIA_09310	ANIA_03996		ANIA_11937	ANIA_07752			ANIA_10566
ANIA_11705	ANIA_10152	ANIA_07112		ANIA_00801	ANIA_00338			ANIA_06481
ANIA_05624	ANIA_10062	ANIA_03871		ANIA_09265	ANIA_07541			ANIA_06750
ANIA_02942	ANIA_08614	ANIA_04089		ANIA_09524	ANIA_01015			ANIA_08367
ANIA_07357	ANIA_04113	ANIA_03236		ANIA_08969	ANIA_07271			ANIA_09213
ANIA_05673	ANIA_11209	ANIA_07057		ANIA_01584	ANIA_08546			ANIA_09414
ANIA_00294	ANIA_03291	ANIA_01144		ANIA_09332	ANIA_02091			ANIA_02607
ANIA_05028	ANIA_09373	ANIA_07937		ANIA_08392	ANIA_04578			ANIA_06452
ANIA_01034	ANIA_07524	ANIA_02607		ANIA_03377	ANIA_04692			ANIA_02445
ANIA_02372	ANIA_09341	ANIA_07358		ANIA_01838	ANIA_09000			ANIA_00526
ANIA_08328	ANIA_08979	ANIA_06032		ANIA_08658	ANIA_04063			ANIA_00749
ANIA_03963	ANIA_09128	ANIA_02386		ANIA_03384	ANIA_07154			ANIA_05353
ANIA_04590	ANIA_07084	ANIA_12062		ANIA_08327	ANIA_10930			ANIA_07825
ANIA_00403	ANIA_01129	ANIA_07770		ANIA_02201	ANIA_04781			ANIA_05885
ANIA_01826	ANIA_04586	ANIA_02408		ANIA_06926	ANIA_06211			ANIA_08445
ANIA_05605	ANIA_11475	ANIA_06268		ANIA_12267	ANIA_04688			ANIA_01969
ANIA_09373	ANIA_03555	ANIA_01197		ANIA_08494	ANIA_08876			ANIA_04839
ANIA_01036	ANIA_00282	ANIA_05509		ANIA_10226	ANIA_07808			ANIA_06742
ANIA_02488	ANIA_09259	ANIA_06739		ANIA_01650	ANIA_07823			ANIA_10900
ANIA_09038	ANIA_08102	ANIA_10995		ANIA_08643	ANIA_07666			ANIA_05509
ANIA_07345	ANIA_02777	ANIA_02836		ANIA_09012	ANIA_08826			ANIA_10576
ANIA_08278	ANIA_01814	ANIA_01306		ANIA_08163	ANIA_03885			ANIA_00811
ANIA_06491	ANIA_00709	ANIA_04540		ANIA_09034	ANIA_00311			ANIA_11698
ANIA_01033	ANIA_11217	ANIA_01052		ANIA_08951	ANIA_05490			ANIA_02538
ANIA_05563	ANIA_00403	ANIA_11037		ANIA_08418	ANIA_08964			ANIA_11100
ANIA_07110	ANIA_03209	ANIA_05231		ANIA_07202	ANIA_06192			ANIA_09139
ANIA_01066	ANIA_06934	ANIA_00820		ANIA_09162	ANIA_02116			ANIA_02780
ANIA_10003	ANIA_10104	ANIA_01969		ANIA_11767	ANIA_00209			ANIA_11037
ANIA_04988	ANIA_04348	ANIA_02981		ANIA_01644	ANIA_07775			ANIA_06453
ANIA_03518	ANIA_08636	ANIA_09116		ANIA_03960	ANIA_03148			ANIA_02656
ANIA_00969	ANIA_08360	ANIA_04216		ANIA_07359	ANIA_00654			ANIA_07099
ANIA_07215	ANIA_07708	ANIA_02701		ANIA_09193	ANIA_07332			ANIA_02598
ANIA_07470	ANIA_06242	ANIA_09192		ANIA_11030	ANIA_11292			ANIA_07034
ANIA_03441	ANIA_10977	ANIA_00606		ANIA_00773	ANIA_09156			ANIA_08158
ANIA_01438	ANIA_01279	ANIA_06182		ANIA_11442	ANIA_01786			ANIA_07641
ANIA_00758	ANIA_00950	ANIA_04988		ANIA_05781	ANIA_05672			ANIA_00481
ANIA_06962	ANIA_00023	ANIA_01675		ANIA_09385	ANIA_02361			ANIA_08106
ANIA_02398	ANIA_05217	ANIA_02405		ANIA_07203	ANIA_07334			ANIA_06135
ANIA_04456	ANIA_06995	ANIA_00716		ANIA_08149	ANIA_02259			ANIA_07805
ANIA_08029	ANIA_00694	ANIA_08083		ANIA_03707	ANIA_00061			ANIA_11046
ANIA_08636	ANIA_05671	ANIA_07208		ANIA_06944	ANIA_00974			ANIA_09199
ANIA_12013	ANIA_10321	ANIA_07810		ANIA_03638	ANIA_11882			ANIA_02383
ANIA_03342	ANIA_02219	ANIA_03255		ANIA_02798	ANIA_08024			ANIA_09302
ANIA_11777	ANIA_06820	ANIA_00186		ANIA_11996	ANIA_03630			ANIA_08630
ANIA_07170	ANIA_02911	ANIA_01022		ANIA_11733	ANIA_07262			ANIA_09300
ANIA_04256	ANIA_06776	ANIA_06114		ANIA_03773	ANIA_00760			ANIA_06128
ANIA_07949	ANIA_05550	ANIA_08206		ANIA_07395	ANIA_05833			ANIA_00221
ANIA_11064	ANIA_04741	ANIA_03050		ANIA_07801	ANIA_05994			ANIA_04373
ANIA_01434	ANIA_07333	ANIA_10584		ANIA_03276	ANIA_07765			ANIA_03699
ANIA_07667	ANIA_08431	ANIA_04373		ANIA_03997	ANIA_00744			ANIA_08507
ANIA_07315	ANIA_04809	ANIA_07772		ANIA_02676	ANIA_11960			ANIA_03252
ANIA_05305	ANIA_06849	ANIA_06093		ANIA_20003	ANIA_05564			ANIA_11049
ANIA_03688	ANIA_06478	ANIA_07265		ANIA_11785	ANIA_11021			ANIA_01628
ANIA_04369	ANIA_11149	ANIA_09451		ANIA_08325	ANIA_07961			ANIA_02860
ANIA_00346	ANIA_08978	ANIA_06712		ANIA_08759	ANIA_03044			ANIA_06805
ANIA_06374	ANIA_11015	ANIA_07619		ANIA_12273	ANIA_02498			ANIA_04770
ANIA_00312	ANIA_03494	ANIA_06847		ANIA_01321	ANIA_02608			ANIA_04104
ANIA_10507	ANIA_10011	ANIA_09179		ANIA_07981	ANIA_08462			ANIA_10558
ANIA_06634	ANIA_08060	ANIA_01594		ANIA_01311	ANIA_03902			ANIA_07796
ANIA_03836	ANIA_07057	ANIA_06221		ANIA_08459	ANIA_10218			ANIA_10861
ANIA_03519	ANIA_09203	ANIA_03252		ANIA_03295	ANIA_10769			ANIA_00399
ANIA_08304	ANIA_02505	ANIA_03783		ANIA_05397	ANIA_10600			ANIA_09214
ANIA_07153	ANIA_02792	ANIA_06835		ANIA_04811	ANIA_10370			ANIA_02718
ANIA_08547	ANIA_02321	ANIA_00836		ANIA_09253	ANIA_00274			ANIA_05962
ANIA_02648	ANIA_06518	ANIA_02479		ANIA_10998	ANIA_05583			ANIA_03308
ANIA_01421	ANIA_00302	ANIA_09007		ANIA_11432	ANIA_04234			ANIA_08379
ANIA_01580	ANIA_08098	ANIA_06234		ANIA_08351	ANIA_05035			ANIA_07071
ANIA_06635	ANIA_04817	ANIA_02532		ANIA_08659	ANIA_05191			ANIA_00532
ANIA_07343	ANIA_07273	ANIA_07164		ANIA_09248	ANIA_06694			ANIA_05405
ANIA_05775	ANIA_10305	ANIA_07814		ANIA_09297	ANIA_06644			ANIA_07177
ANIA_06804	ANIA_08368	ANIA_01614		ANIA_10612	ANIA_06691			ANIA_10384
ANIA_08627	ANIA_03395	ANIA_00530		ANIA_02548	ANIA_08500			ANIA_08905
ANIA_08060	ANIA_07358	ANIA_05430		ANIA_11378	ANIA_06639			ANIA_02287
ANIA_05846	ANIA_01035	ANIA_03414		ANIA_04008	ANIA_11898			ANIA_02719
ANIA_06869	ANIA_06431	ANIA_05669		ANIA_20002	ANIA_06468			ANIA_08670
ANIA_10910	ANIA_09377	ANIA_01136		ANIA_08803	ANIA_00564			ANIA_08250
ANIA_01670	ANIA_00473	ANIA_05563		ANIA_07404	ANIA_04382			ANIA_03883
ANIA_11011	ANIA_01659	ANIA_10104		ANIA_07414	ANIA_08688			ANIA_05876
ANIA_00204	ANIA_01828	ANIA_01996		ANIA_00283	ANIA_07621			ANIA_11189
ANIA_01072	ANIA_08596	ANIA_01493		ANIA_08159	ANIA_09483			ANIA_05559
ANIA_03179	ANIA_10842	ANIA_03271		ANIA_03247	ANIA_06411			ANIA_04801
ANIA_03318	ANIA_07133	ANIA_00954		ANIA_09005	ANIA_04213			ANIA_03341
ANIA_06846	ANIA_00681	ANIA_02653		ANIA_06755	ANIA_07346			ANIA_11799
ANIA_02016	ANIA_06237	ANIA_00456		ANIA_07907	ANIA_05891			ANIA_00158
ANIA_07952	ANIA_01034	ANIA_00437		ANIA_03210	ANIA_08105			ANIA_07822
ANIA_10629	ANIA_00885	ANIA_03043			ANIA_09337			ANIA_06429
ANIA_06171	ANIA_08657	ANIA_00824			ANIA_02937			ANIA_02717
ANIA_10473	ANIA_11314	ANIA_03877			ANIA_12156			ANIA_03871
ANIA_02286	ANIA_08980	ANIA_09096			ANIA_07901			ANIA_06201
ANIA_06377	ANIA_08340	ANIA_05904			ANIA_04879			ANIA_11013
ANIA_01651	ANIA_03869	ANIA_10410			ANIA_11810			ANIA_04933
ANIA_09340	ANIA_07637	ANIA_07807			ANIA_00369			ANIA_07773
ANIA_04722	ANIA_10323	ANIA_11013			ANIA_04025			ANIA_05424
ANIA_07517	ANIA_08399	ANIA_03107			ANIA_04998			ANIA_02584
ANIA_11162	ANIA_05591	ANIA_01753			ANIA_08005			ANIA_08928
ANIA_01243	ANIA_11090	ANIA_03008			ANIA_08502			ANIA_10397
ANIA_04154	ANIA_09249	ANIA_01586			ANIA_05327			ANIA_03357
ANIA_08962	ANIA_07940	ANIA_07850			ANIA_03263			ANIA_12376
ANIA_00190	ANIA_05159	ANIA_02037			ANIA_03938			ANIA_07816
ANIA_04687	ANIA_11191	ANIA_08720			ANIA_03087			ANIA_06770
ANIA_00583	ANIA_03813	ANIA_10384			ANIA_02373			ANIA_12443
ANIA_06941	ANIA_10098	ANIA_08111			ANIA_03352			ANIA_04577
ANIA_01793	ANIA_03244	ANIA_08689			ANIA_02002			ANIA_02685
ANIA_00805	ANIA_03396	ANIA_03570			ANIA_03670			ANIA_02041
ANIA_10042	ANIA_04114	ANIA_07274			ANIA_03639			ANIA_02561
ANIA_07508	ANIA_04696	ANIA_00609			ANIA_03666			ANIA_07821
ANIA_00743	ANIA_08122	ANIA_05173			ANIA_10512			ANIA_01616
ANIA_06465	ANIA_10886	ANIA_10510			ANIA_04049			ANIA_08618
ANIA_03573	ANIA_09374	ANIA_10252			ANIA_10035			ANIA_07817
ANIA_03915	ANIA_03299	ANIA_03083			ANIA_02556			ANIA_01821
ANIA_00395	ANIA_07199	ANIA_05315			ANIA_08696			ANIA_00614
ANIA_05478	ANIA_09071	ANIA_11116			ANIA_03151			ANIA_02901
ANIA_02792	ANIA_02493	ANIA_01198			ANIA_05122			ANIA_07804
ANIA_06469	ANIA_02196	ANIA_08709			ANIA_02705			ANIA_03386
ANIA_02596	ANIA_00805	ANIA_02999			ANIA_04362			ANIA_00527
ANIA_03358	ANIA_07165	ANIA_01940			ANIA_01682			ANIA_08249
ANIA_01000	ANIA_03280	ANIA_01962			ANIA_06346			ANIA_12124
ANIA_05317	ANIA_01601	ANIA_02117			ANIA_10166			ANIA_06756
ANIA_08399	ANIA_09131	ANIA_05535			ANIA_07363			ANIA_11197
ANIA_08523	ANIA_00299	ANIA_01610			ANIA_05416			ANIA_07937
ANIA_07378	ANIA_07153	ANIA_01505			ANIA_01338			ANIA_00474
ANIA_07162	ANIA_06996	ANIA_08507			ANIA_00482			ANIA_12240
ANIA_10082	ANIA_02779	ANIA_11991			ANIA_04212			ANIA_00497
ANIA_04232	ANIA_08348	ANIA_08029			ANIA_08455			ANIA_07810
ANIA_02578	ANIA_07243	ANIA_00835			ANIA_08575			ANIA_02821
ANIA_04903	ANIA_08483	ANIA_06327			ANIA_08626			ANIA_07115
ANIA_07598	ANIA_06785	ANIA_05017			ANIA_08606			ANIA_03380
ANIA_07190	ANIA_06633	ANIA_00627			ANIA_00983			ANIA_02726
ANIA_05659	ANIA_11210	ANIA_06874			ANIA_02238			ANIA_05936
ANIA_05694	ANIA_09096	ANIA_08177			ANIA_00599			ANIA_04950
ANIA_05871	ANIA_05056	ANIA_07162			ANIA_06078			ANIA_10692
ANIA_02035	ANIA_02595	ANIA_03497			ANIA_08632			ANIA_05943
ANIA_08527	ANIA_03615	ANIA_07387			ANIA_09289			ANIA_00507
ANIA_11931	ANIA_08591	ANIA_00234			ANIA_07367			ANIA_08412
ANIA_03490	ANIA_01941	ANIA_01884			ANIA_08443			ANIA_05823
ANIA_03523	ANIA_02198	ANIA_04577			ANIA_03499			ANIA_01833
ANIA_03494	ANIA_07640	ANIA_12102			ANIA_08553			ANIA_04133
ANIA_05652	ANIA_06624	ANIA_06740			ANIA_01736			ANIA_05918
ANIA_07526	ANIA_01021	ANIA_11121			ANIA_07270			ANIA_05987
ANIA_00981	ANIA_04483	ANIA_04860			ANIA_02322			ANIA_05419
ANIA_04818	ANIA_02716	ANIA_03431			ANIA_05985			ANIA_08647
ANIA_04615	ANIA_01863	ANIA_02614			ANIA_04376			ANIA_10123
ANIA_07228	ANIA_05568	ANIA_11908			ANIA_07008			ANIA_06806
ANIA_11145	ANIA_03303	ANIA_06787			ANIA_06279			ANIA_06787
ANIA_08989	ANIA_05440	ANIA_03665			ANIA_05453			ANIA_06097
ANIA_01666	ANIA_03225	ANIA_10949			ANIA_09018			ANIA_08444
ANIA_10104	ANIA_05005	ANIA_09219			ANIA_06693			ANIA_02810
ANIA_00796	ANIA_02920	ANIA_11064			ANIA_03142			ANIA_06273
ANIA_01677	ANIA_03787	ANIA_03353			ANIA_07815			ANIA_20012
ANIA_10274	ANIA_01072	ANIA_11215			ANIA_08095			ANIA_10329
ANIA_01474	ANIA_05314	ANIA_01000			ANIA_12075			ANIA_12308
ANIA_00475	ANIA_11989	ANIA_01181			ANIA_08646			ANIA_12254
ANIA_00422	ANIA_01036	ANIA_08341			ANIA_01519			ANIA_05845
ANIA_02597	ANIA_05698	ANIA_02044			ANIA_11689			ANIA_03407
ANIA_00092	ANIA_08099	ANIA_04482			ANIA_06382			ANIA_00857
ANIA_03285	ANIA_09364	ANIA_06652			ANIA_06658			ANIA_10332
ANIA_04226	ANIA_06657	ANIA_00982			ANIA_06010			ANIA_02699
ANIA_06786	ANIA_00223	ANIA_09375			ANIA_07282			ANIA_02557
ANIA_02864	ANIA_06936	ANIA_06650			ANIA_08994			ANIA_00750
ANIA_06050	ANIA_04319	ANIA_05415			ANIA_05977			ANIA_03277
ANIA_11773	ANIA_10836	ANIA_02584			ANIA_01550			ANIA_02359
ANIA_00009	ANIA_05074	ANIA_04973			ANIA_06057			ANIA_03502
ANIA_05053	ANIA_08199	ANIA_05435			ANIA_06286			ANIA_10081
ANIA_00530	ANIA_12135	ANIA_08966			ANIA_02314			ANIA_01813
ANIA_01367	ANIA_10507	ANIA_03641			ANIA_00195			ANIA_05502
ANIA_03667	ANIA_02609	ANIA_00005			ANIA_08008			ANIA_07824
ANIA_04138	ANIA_01608	ANIA_09471			ANIA_01569			ANIA_08625
ANIA_00902	ANIA_09163	ANIA_08099			ANIA_08241			ANIA_08349
ANIA_08463	ANIA_06918	ANIA_00981			ANIA_03791			ANIA_02794
ANIA_06653	ANIA_02783	ANIA_00660			ANIA_03992			ANIA_11152
ANIA_07323	ANIA_00622	ANIA_10039			ANIA_05123			ANIA_06477
ANIA_08183	ANIA_03139	ANIA_02526			ANIA_06719			ANIA_03508
ANIA_06585	ANIA_03207	ANIA_10720			ANIA_10857			ANIA_02037
ANIA_03481	ANIA_05410	ANIA_07557			ANIA_12033			ANIA_09348
ANIA_08834	ANIA_05090	ANIA_07641			ANIA_06573			ANIA_02564
ANIA_01814	ANIA_08890	ANIA_11957			ANIA_04023			ANIA_01832
ANIA_03615	ANIA_06778	ANIA_04237			ANIA_08506			ANIA_09226
ANIA_07390	ANIA_03429	ANIA_00783			ANIA_00141			ANIA_02694
ANIA_02397	ANIA_06177	ANIA_04061			ANIA_11798			ANIA_02360
ANIA_03314	ANIA_05320	ANIA_02406			ANIA_10028			ANIA_08943
ANIA_07610	ANIA_03495	ANIA_11196			ANIA_03264			ANIA_01887
ANIA_08365	ANIA_03585	ANIA_06931			ANIA_05841			ANIA_12129
ANIA_05274	ANIA_04507	ANIA_02493			ANIA_01014			ANIA_07807
ANIA_00609	ANIA_02075	ANIA_08737			ANIA_04989			ANIA_08781
ANIA_12086	ANIA_11188	ANIA_08670			ANIA_02509			ANIA_10333
ANIA_00887	ANIA_06871	ANIA_07822			ANIA_11862			ANIA_09449
ANIA_06612	ANIA_06529	ANIA_07500			ANIA_03311			ANIA_09161
ANIA_07945	ANIA_06141	ANIA_10135			ANIA_07607			ANIA_01329
ANIA_09321	ANIA_01826	ANIA_03633			ANIA_10235			ANIA_00778
ANIA_09310	ANIA_08624	ANIA_08503			ANIA_04394			ANIA_08026
ANIA_05650	ANIA_10959	ANIA_11872			ANIA_01543			ANIA_12371
ANIA_07211	ANIA_10566	ANIA_04133			ANIA_05878			ANIA_10207
ANIA_12409	ANIA_06481	ANIA_02835			ANIA_02370			ANIA_08966
ANIA_08083	ANIA_06750	ANIA_00873			ANIA_05909			ANIA_11171
ANIA_08449	ANIA_01472	ANIA_04684			ANIA_04421			ANIA_12364
ANIA_05074	ANIA_08367	ANIA_01568			ANIA_04947			ANIA_10846
ANIA_11495	ANIA_01947	ANIA_11149			ANIA_07116			ANIA_00553
ANIA_00489	ANIA_09213	ANIA_04812			ANIA_10387			ANIA_05309
ANIA_00314	ANIA_02535	ANIA_03253			ANIA_08275			ANIA_07169
ANIA_11121	ANIA_07922	ANIA_10974			ANIA_10920			ANIA_07636
ANIA_07112	ANIA_09414	ANIA_10350			ANIA_05907			ANIA_11143
ANIA_00010	ANIA_08654	ANIA_11903			ANIA_06690			ANIA_03381
ANIA_03079	ANIA_02607	ANIA_04583			ANIA_01732			ANIA_00839
ANIA_08638	ANIA_03163	ANIA_05678			ANIA_00216			ANIA_05329
ANIA_08526	ANIA_09184	ANIA_01278			ANIA_00280			ANIA_08752
ANIA_00709	ANIA_06452	ANIA_01269			ANIA_04549			ANIA_05939
ANIA_02077	ANIA_02445	ANIA_03279			ANIA_04243			ANIA_03524
ANIA_00237	ANIA_02793	ANIA_12042			ANIA_07536			ANIA_02336
ANIA_01396	ANIA_02035	ANIA_10780			ANIA_04711			ANIA_08354
ANIA_01608	ANIA_00526	ANIA_08198			ANIA_11999			ANIA_12268
ANIA_06561	ANIA_09051	ANIA_10081			ANIA_08265			ANIA_11711
ANIA_08101	ANIA_00749	ANIA_03209			ANIA_02347			ANIA_01497
ANIA_03916	ANIA_05353	ANIA_06236			ANIA_01067			ANIA_02755
ANIA_04137	ANIA_03559	ANIA_10893			ANIA_10575			ANIA_12071
ANIA_01008	ANIA_07825	ANIA_05207			ANIA_04309			ANIA_03482
ANIA_00585	ANIA_05885	ANIA_03979			ANIA_03223			ANIA_03509
ANIA_08221	ANIA_07960	ANIA_04745			ANIA_04825			ANIA_06930
ANIA_03567	ANIA_08445	ANIA_10223			ANIA_11922			ANIA_05468
ANIA_01612	ANIA_08338	ANIA_01342			ANIA_04779			ANIA_05421
ANIA_09163	ANIA_01969	ANIA_10634			ANIA_12061			ANIA_05018
ANIA_02861	ANIA_01605	ANIA_07995			ANIA_05458			ANIA_05252
ANIA_08607	ANIA_04839	ANIA_08727			ANIA_08235			ANIA_09178
ANIA_03975	ANIA_05965	ANIA_06092			ANIA_12116			ANIA_03781
ANIA_03485	ANIA_06742	ANIA_05493			ANIA_09347			ANIA_03513
ANIA_04330	ANIA_10900	ANIA_11158			ANIA_00251			ANIA_08574
ANIA_03873	ANIA_05509	ANIA_07356			ANIA_03537			ANIA_03238
ANIA_06085	ANIA_04137	ANIA_08098			ANIA_02855			ANIA_05435
ANIA_02682	ANIA_10576	ANIA_04273			ANIA_05428			ANIA_06018
ANIA_03884	ANIA_01839	ANIA_02977			ANIA_10659			ANIA_06399
ANIA_02683	ANIA_11232	ANIA_06043			ANIA_08941			ANIA_02808
ANIA_02031	ANIA_05488	ANIA_00370			ANIA_07624			ANIA_08760
ANIA_10250	ANIA_02195	ANIA_12371			ANIA_12269			ANIA_04606
ANIA_02822	ANIA_11216	ANIA_08362			ANIA_08010			ANIA_03982
ANIA_09073	ANIA_02943	ANIA_05574			ANIA_02581			ANIA_02704
ANIA_07322	ANIA_06400	ANIA_04749			ANIA_04930			ANIA_12150
ANIA_02022	ANIA_00811	ANIA_03254			ANIA_06397			ANIA_11609
ANIA_01200	ANIA_11698	ANIA_12099			ANIA_09185			ANIA_07532
ANIA_03160	ANIA_02538	ANIA_10996			ANIA_01068			ANIA_01378
ANIA_10099	ANIA_11100	ANIA_01936			ANIA_10993			ANIA_11957
ANIA_12486	ANIA_07580	ANIA_04507			ANIA_01641			ANIA_03256
ANIA_11337	ANIA_08439	ANIA_00593			ANIA_08967			ANIA_06459
ANIA_04180	ANIA_09139	ANIA_05252			ANIA_10322			ANIA_08416
ANIA_08978	ANIA_04427	ANIA_00518			ANIA_04729			ANIA_08913
ANIA_07892	ANIA_11321	ANIA_05791			ANIA_00100			ANIA_03568
ANIA_00517	ANIA_02780	ANIA_11099			ANIA_08100			ANIA_02032
ANIA_08458	ANIA_11037	ANIA_08792			ANIA_05589			ANIA_12089
ANIA_06177	ANIA_03769	ANIA_07670			ANIA_03214			ANIA_10296
ANIA_03850	ANIA_08374	ANIA_09213			ANIA_10269			ANIA_08910
ANIA_00956	ANIA_06453	ANIA_06550			ANIA_06972			ANIA_04117
ANIA_04065	ANIA_10368	ANIA_03972			ANIA_08062			ANIA_07818
ANIA_07941	ANIA_02656	ANIA_07177			ANIA_07625			ANIA_01810
ANIA_09177	ANIA_07099	ANIA_01573			ANIA_01852			ANIA_05508
ANIA_07166	ANIA_03394	ANIA_05002			ANIA_10915			ANIA_04124
ANIA_05556	ANIA_02598	ANIA_06941			ANIA_05328			ANIA_07142
ANIA_03176	ANIA_07131	ANIA_08568			ANIA_01843			ANIA_01815
ANIA_05067	ANIA_08615	ANIA_08421			ANIA_02232			ANIA_08623
ANIA_02375	ANIA_07034	ANIA_07752			ANIA_08963			ANIA_02571
ANIA_02177	ANIA_00930	ANIA_07272			ANIA_07384			ANIA_03001
ANIA_02036	ANIA_08158	ANIA_00694			ANIA_11246			ANIA_11818
ANIA_02204	ANIA_06862	ANIA_00338			ANIA_04852			ANIA_09390
ANIA_03717	ANIA_07641	ANIA_07541			ANIA_10196			ANIA_07392
ANIA_02555	ANIA_00481	ANIA_05876			ANIA_00176			ANIA_11047
ANIA_03228	ANIA_09013	ANIA_01015			ANIA_07604			ANIA_01315
ANIA_08300	ANIA_07162	ANIA_07271			ANIA_04849			ANIA_00366
ANIA_11090	ANIA_07390	ANIA_08546			ANIA_04527			ANIA_11172
ANIA_03529	ANIA_02615	ANIA_02091			ANIA_00200			ANIA_00217
ANIA_00610	ANIA_07018	ANIA_05962			ANIA_03957			ANIA_02803
ANIA_06813	ANIA_02337	ANIA_04578			ANIA_07329			ANIA_10605
ANIA_00223	ANIA_09370	ANIA_04692			ANIA_08478			ANIA_01928
ANIA_08601	ANIA_02575	ANIA_00517			ANIA_04904			ANIA_02471
ANIA_06334	ANIA_08106	ANIA_09000			ANIA_03779			ANIA_07798
ANIA_07458	ANIA_04920	ANIA_04063			ANIA_02242			ANIA_08593
ANIA_01825	ANIA_03574	ANIA_12053			ANIA_04361			ANIA_07529
ANIA_05083	ANIA_02478	ANIA_03341			ANIA_10864			ANIA_01938
ANIA_02472	ANIA_06135	ANIA_07154			ANIA_08078			ANIA_03359
ANIA_02669	ANIA_09264	ANIA_01863			ANIA_09441			ANIA_06458
ANIA_05945	ANIA_07805	ANIA_10930			ANIA_04572			ANIA_07452
ANIA_03614	ANIA_11046	ANIA_04687			ANIA_05481			ANIA_03893
ANIA_00461	ANIA_08339	ANIA_04781			ANIA_02876			ANIA_00509
ANIA_02565	ANIA_09199	ANIA_06211			ANIA_06430			ANIA_07330
ANIA_11456	ANIA_01136	ANIA_02538			ANIA_03383			ANIA_09456
ANIA_11582	ANIA_02383	ANIA_04688			ANIA_11491			ANIA_00171
ANIA_10820	ANIA_11206	ANIA_08876			ANIA_02064			ANIA_10447
ANIA_04336	ANIA_09302	ANIA_07808			ANIA_03903			ANIA_06417
ANIA_04691	ANIA_08641	ANIA_03238			ANIA_00870			ANIA_08737
ANIA_02034	ANIA_08630	ANIA_00221			ANIA_05653			ANIA_06772
ANIA_10325	ANIA_09300	ANIA_07823			ANIA_06717			ANIA_03284
ANIA_02030	ANIA_05422	ANIA_07666			ANIA_08190			ANIA_08958
ANIA_01549	ANIA_06128	ANIA_08826			ANIA_00119			ANIA_05359
ANIA_00694	ANIA_10042	ANIA_09180			ANIA_03998			ANIA_07180
ANIA_05467	ANIA_00221	ANIA_03885			ANIA_05169			ANIA_07515
ANIA_04815	ANIA_09457	ANIA_00311			ANIA_07972			ANIA_06389
ANIA_07539	ANIA_04373	ANIA_10783			ANIA_01557			ANIA_09240
ANIA_00726	ANIA_03699	ANIA_05490			ANIA_08725			ANIA_02583
ANIA_02646	ANIA_08507	ANIA_04933			ANIA_07743			ANIA_06818
ANIA_04392	ANIA_03252	ANIA_08964			ANIA_00973			ANIA_11979
ANIA_08988	ANIA_11049	ANIA_06192			ANIA_07820			ANIA_06470
ANIA_00510	ANIA_10678	ANIA_02116			ANIA_03096			ANIA_03406
ANIA_09115	ANIA_09187	ANIA_00209			ANIA_10646			ANIA_08384
ANIA_06871	ANIA_03703	ANIA_02208			ANIA_07669			ANIA_07809
ANIA_04115	ANIA_01628	ANIA_07775			ANIA_06127			ANIA_01774
ANIA_02844	ANIA_08975	ANIA_03148			ANIA_03133			ANIA_05372
ANIA_07214	ANIA_02860	ANIA_00654			ANIA_04854			ANIA_03479
ANIA_06948	ANIA_06805	ANIA_07332			ANIA_04934			ANIA_05275
ANIA_09388	ANIA_04770	ANIA_11292			ANIA_08184			ANIA_00396
ANIA_01983	ANIA_04104	ANIA_06918			ANIA_08079			ANIA_11876
ANIA_03321	ANIA_03667	ANIA_09156			ANIA_00408			ANIA_07391
ANIA_02837	ANIA_10558	ANIA_01786			ANIA_06130			ANIA_08955
ANIA_11783	ANIA_08783	ANIA_05672			ANIA_08218			ANIA_02033
ANIA_07233	ANIA_07796	ANIA_08277			ANIA_06645			ANIA_07419
ANIA_02038	ANIA_10861	ANIA_10861			ANIA_00942			ANIA_12253
ANIA_10656	ANIA_00399	ANIA_02361			ANIA_02023			ANIA_08732
ANIA_00336	ANIA_05333	ANIA_07334			ANIA_12137
ANIA_08360	ANIA_09214	ANIA_10581			ANIA_08370
ANIA_02793	ANIA_02718	ANIA_08340			ANIA_01300
ANIA_04006	ANIA_05962	ANIA_00314			ANIA_07812
ANIA_07204	ANIA_08995	ANIA_02259			ANIA_08576
ANIA_02018	ANIA_03308	ANIA_00061			ANIA_03887
ANIA_04113	ANIA_10761	ANIA_03585			ANIA_05737
ANIA_06820	ANIA_08379	ANIA_05159			ANIA_07754
ANIA_20007	ANIA_07071	ANIA_00974			ANIA_01627
ANIA_07774	ANIA_00532	ANIA_10782			ANIA_06438
ANIA_05269	ANIA_08981	ANIA_02033			ANIA_00459
	ANIA_05405	ANIA_11882			ANIA_01131
	ANIA_07177	ANIA_08024			ANIA_08424
	ANIA_10384	ANIA_02837			ANIA_10943
	ANIA_08905	ANIA_09240			ANIA_02100
	ANIA_06683	ANIA_03630			ANIA_07484
	ANIA_02287	ANIA_05936			ANIA_03690
	ANIA_07128	ANIA_07262			ANIA_01809
	ANIA_02719	ANIA_06458			ANIA_03031
	ANIA_08141	ANIA_07818			ANIA_03310
	ANIA_00006	ANIA_00760			ANIA_05604
	ANIA_08670	ANIA_05833			ANIA_00639
	ANIA_08250	ANIA_05994			ANIA_01331
	ANIA_03883	ANIA_01129			ANIA_00611
	ANIA_05876	ANIA_07765			ANIA_08469
	ANIA_04815	ANIA_00744			ANIA_07321
	ANIA_11189	ANIA_11960			ANIA_03829
	ANIA_05559	ANIA_05564			ANIA_07476
	ANIA_04801	ANIA_03299			ANIA_02272
	ANIA_07787	ANIA_03884			ANIA_08075
	ANIA_12189	ANIA_05074			ANIA_03601
	ANIA_03341	ANIA_00158			ANIA_08585
	ANIA_11799	ANIA_11021			ANIA_01330
	ANIA_00158	ANIA_07961			ANIA_06001
	ANIA_03356	ANIA_01833			ANIA_11120
	ANIA_01549	ANIA_03044			ANIA_00174
	ANIA_02384	ANIA_10558			ANIA_00554
	ANIA_07822	ANIA_05939			ANIA_00600
	ANIA_05053	ANIA_02498			ANIA_05860
	ANIA_09445	ANIA_01073			ANIA_10326
	ANIA_08610	ANIA_02445			ANIA_10812
	ANIA_06429	ANIA_02608			ANIA_08303
	ANIA_05768	ANIA_08462			ANIA_12067
	ANIA_02717	ANIA_07034			ANIA_11700
	ANIA_03200	ANIA_03902			ANIA_07792
	ANIA_03871	ANIA_10218			ANIA_06744
	ANIA_02372	ANIA_11609			ANIA_05367
	ANIA_02565	ANIA_10769			ANIA_08949
	ANIA_02404	ANIA_07940			ANIA_01924
	ANIA_06201	ANIA_10600			ANIA_03586
	ANIA_11013	ANIA_10370			ANIA_02990
	ANIA_04933	ANIA_03872			ANIA_01314
	ANIA_11151	ANIA_00274			ANIA_10047
	ANIA_07773	ANIA_05583			ANIA_01088
	ANIA_05480	ANIA_04234			ANIA_02158
	ANIA_05424	ANIA_05035			ANIA_01623
	ANIA_02584	ANIA_03747			ANIA_10961
	ANIA_08928	ANIA_05191			ANIA_12016
	ANIA_12198	ANIA_06694			ANIA_04871
	ANIA_09129	ANIA_06644			ANIA_04774
	ANIA_10397	ANIA_06691			ANIA_00354
	ANIA_03866	ANIA_08500			ANIA_02879
	ANIA_11313	ANIA_06639			ANIA_02723
	ANIA_11931	ANIA_11898			ANIA_03792
	ANIA_08453	ANIA_06468			ANIA_02237
	ANIA_02554	ANIA_00564			ANIA_08466
	ANIA_06030	ANIA_04382			ANIA_02503
	ANIA_03357	ANIA_08688			ANIA_00737
	ANIA_02574	ANIA_07621			ANIA_11306
	ANIA_12376	ANIA_09483			ANIA_10903
	ANIA_06479	ANIA_06786			ANIA_07365
	ANIA_07816	ANIA_06411			ANIA_07899
	ANIA_02029	ANIA_04213			ANIA_08479
	ANIA_07774	ANIA_05086			ANIA_07324
	ANIA_06770	ANIA_07346			ANIA_05877
	ANIA_03409	ANIA_05891			ANIA_03566
	ANIA_06881	ANIA_07588			ANIA_02019
	ANIA_02031	ANIA_08105			ANIA_05411
	ANIA_10051	ANIA_00294			ANIA_06839
	ANIA_08152	ANIA_09337			ANIA_11233
	ANIA_03400	ANIA_07386			ANIA_02325
	ANIA_12443	ANIA_03836			ANIA_00903
	ANIA_04577	ANIA_02030			ANIA_10795
	ANIA_02685	ANIA_02937			ANIA_03532
	ANIA_02041	ANIA_12156			ANIA_02790
	ANIA_07939	ANIA_07515			ANIA_00841
	ANIA_03872	ANIA_07637			ANIA_03203
	ANIA_02469	ANIA_01659			ANIA_01937
	ANIA_03228	ANIA_05305			ANIA_02533
	ANIA_02371	ANIA_07901			ANIA_06802
	ANIA_01183	ANIA_04879			ANIA_00181
	ANIA_02561	ANIA_09340			ANIA_03298
	ANIA_07821	ANIA_11810			ANIA_11063
	ANIA_01616	ANIA_00369			ANIA_07583
	ANIA_04877	ANIA_04025			ANIA_11211
	ANIA_08043	ANIA_04998			ANIA_06571
	ANIA_08618	ANIA_08005			ANIA_01949
	ANIA_02814	ANIA_08502			ANIA_03804
	ANIA_03390	ANIA_02287			ANIA_10385
	ANIA_07817	ANIA_05327			ANIA_06757
	ANIA_01547	ANIA_10329			ANIA_08645
	ANIA_02395	ANIA_03263			ANIA_05007
	ANIA_05945	ANIA_03938			ANIA_03742
	ANIA_01821	ANIA_03087			ANIA_09425
	ANIA_09181	ANIA_02373			ANIA_08652
	ANIA_03490	ANIA_03352			ANIA_07505
	ANIA_09340	ANIA_03206			ANIA_10618
	ANIA_05004	ANIA_02207			ANIA_01624
	ANIA_00614	ANIA_05579			ANIA_01009
	ANIA_02901	ANIA_02002			ANIA_08531
	ANIA_08402	ANIA_03670			ANIA_02933
	ANIA_10082	ANIA_04256			ANIA_07261
	ANIA_07804	ANIA_03639			ANIA_05461
	ANIA_08314	ANIA_03666			ANIA_09473
	ANIA_06856	ANIA_10512			ANIA_01912
	ANIA_03386	ANIA_04049			ANIA_06784
	ANIA_09309	ANIA_10035			ANIA_00052
	ANIA_00527	ANIA_11210			ANIA_01915
	ANIA_03640	ANIA_04348			ANIA_03901
	ANIA_08249	ANIA_05217			ANIA_06388
	ANIA_02669	ANIA_02556			ANIA_08091
	ANIA_08383	ANIA_08696			ANIA_01322
	ANIA_12124	ANIA_03151			ANIA_09241
	ANIA_06756	ANIA_05122			ANIA_04609
	ANIA_01602	ANIA_07851			ANIA_07905
	ANIA_07738	ANIA_02705			ANIA_07878
	ANIA_10325	ANIA_04362			ANIA_07943
	ANIA_11197	ANIA_01682			ANIA_11707
	ANIA_07937	ANIA_06346			ANIA_02592
	ANIA_00474	ANIA_11705			ANIA_04932
	ANIA_11477	ANIA_08348			ANIA_03553
	ANIA_12240	ANIA_10166			ANIA_08468
	ANIA_07323	ANIA_07363			ANIA_07191
	ANIA_06238	ANIA_02031			ANIA_04144
	ANIA_05846	ANIA_05416			ANIA_08357
	ANIA_02578	ANIA_01338			ANIA_07998
	ANIA_20004	ANIA_00482			ANIA_05609
	ANIA_03006	ANIA_04212			ANIA_02451
	ANIA_00497	ANIA_10368			ANIA_00147
	ANIA_07810	ANIA_08455			ANIA_07642
	ANIA_02821	ANIA_08575			ANIA_12165
	ANIA_00294	ANIA_10274			ANIA_10599
	ANIA_07919	ANIA_08626			ANIA_01835
	ANIA_10773	ANIA_08606			ANIA_01643
	ANIA_07992	ANIA_00983			ANIA_07200
	ANIA_11471	ANIA_09300			ANIA_07288
	ANIA_07115	ANIA_07071			ANIA_10311
	ANIA_02286	ANIA_07470			ANIA_07896
	ANIA_03380	ANIA_02238			ANIA_04120
	ANIA_02726	ANIA_03207			ANIA_04683
	ANIA_02778	ANIA_00599			ANIA_10095
	ANIA_05936	ANIA_06078			ANIA_04131
	ANIA_04950	ANIA_08913			ANIA_05177
	ANIA_11182	ANIA_08632			ANIA_08761
	ANIA_07598	ANIA_09289			ANIA_00307
	ANIA_03492	ANIA_07809			ANIA_05842
	ANIA_10692	ANIA_07367			ANIA_02235
	ANIA_00628	ANIA_08443			ANIA_03339
	ANIA_00608	ANIA_03499			ANIA_08662
	ANIA_05943	ANIA_07357			ANIA_11219
	ANIA_00507	ANIA_05319			ANIA_10065
	ANIA_08412	ANIA_03277			ANIA_07702
	ANIA_05823	ANIA_08553			ANIA_06775
	ANIA_10048	ANIA_01736			ANIA_04859
	ANIA_06377	ANIA_07270			ANIA_05368
	ANIA_01833	ANIA_00497			ANIA_06405
	ANIA_03358	ANIA_02322			ANIA_00765
	ANIA_03496	ANIA_00467			ANIA_10818
	ANIA_04133	ANIA_05985			ANIA_11002
	ANIA_05918	ANIA_04376			ANIA_12090
	ANIA_08365	ANIA_07008			ANIA_08279
	ANIA_02597	ANIA_00399			ANIA_00579
	ANIA_07135	ANIA_06279			ANIA_08573
	ANIA_05987	ANIA_05453			ANIA_04150
	ANIA_05419	ANIA_08786			ANIA_08750
	ANIA_03304	ANIA_01279			ANIA_05622
	ANIA_08647	ANIA_09018			ANIA_11959
	ANIA_01742	ANIA_06693			ANIA_04140
	ANIA_10123	ANIA_03142			ANIA_05649
	ANIA_06806	ANIA_02537			ANIA_06133
	ANIA_02590	ANIA_07815			ANIA_10147
	ANIA_07170	ANIA_08095			ANIA_11942
	ANIA_07799	ANIA_05021			ANIA_08512
	ANIA_00814	ANIA_12075			ANIA_06441
	ANIA_08337	ANIA_08646			ANIA_06745
	ANIA_11752	ANIA_01519			ANIA_12084
	ANIA_08523	ANIA_11689			ANIA_10043
	ANIA_06787	ANIA_09139			ANIA_06440
	ANIA_06097	ANIA_06382			ANIA_08635
	ANIA_02832	ANIA_04770			ANIA_05270
	ANIA_01825	ANIA_06658			ANIA_09172
	ANIA_08444	ANIA_02803			ANIA_11590
	ANIA_02810	ANIA_06010			ANIA_01806
	ANIA_01595	ANIA_01896			ANIA_00343
	ANIA_20015	ANIA_05332			ANIA_02708
	ANIA_11387	ANIA_07282			ANIA_09318
	ANIA_06273	ANIA_01020			ANIA_11836
	ANIA_08703	ANIA_08994			ANIA_08442
	ANIA_20012	ANIA_03407			ANIA_09206
	ANIA_10329	ANIA_05977			ANIA_08052
	ANIA_08907	ANIA_02515			ANIA_05429
	ANIA_00768	ANIA_05945			ANIA_05844
	ANIA_02813	ANIA_01550			ANIA_09338
	ANIA_07795	ANIA_06057			ANIA_01100
	ANIA_07941	ANIA_07323			ANIA_04823
	ANIA_11006	ANIA_06286			ANIA_05251
	ANIA_12308	ANIA_02314			ANIA_01788
	ANIA_12254	ANIA_00195			ANIA_02828
	ANIA_05845	ANIA_08008			ANIA_03959
	ANIA_03407	ANIA_01569			ANIA_10921
	ANIA_00857	ANIA_08241			ANIA_07663
	ANIA_10332	ANIA_03791			ANIA_08549
	ANIA_02699	ANIA_03992			ANIA_05276
	ANIA_00546	ANIA_05123			ANIA_00613
	ANIA_02025	ANIA_03024			ANIA_00300
	ANIA_02557	ANIA_06719			ANIA_04393
	ANIA_08544	ANIA_10857			ANIA_04792
	ANIA_00750	ANIA_12033			ANIA_06471
	ANIA_08420	ANIA_06573			ANIA_08063
	ANIA_03277	ANIA_04023			ANIA_10960
	ANIA_08778	ANIA_08506			ANIA_04748
	ANIA_02359	ANIA_07199			ANIA_06526
	ANIA_11880	ANIA_08379			ANIA_07129
	ANIA_02625	ANIA_11171			ANIA_08426
	ANIA_02837	ANIA_00141			ANIA_05240
	ANIA_03502	ANIA_01928			ANIA_02802
	ANIA_03529	ANIA_11798			ANIA_05244
	ANIA_08627	ANIA_07773			ANIA_06026
	ANIA_10081	ANIA_08655			ANIA_04630
	ANIA_00510	ANIA_01356			ANIA_12418
	ANIA_00523	ANIA_10028			ANIA_07417
	ANIA_02530	ANIA_03264			ANIA_10021
	ANIA_10657	ANIA_02699			ANIA_01853
	ANIA_10473	ANIA_01396			ANIA_04173
	ANIA_07991	ANIA_05841			ANIA_12157
	ANIA_01813	ANIA_03667			ANIA_04451
	ANIA_05502	ANIA_10398			ANIA_05721
	ANIA_08369	ANIA_01014			ANIA_10049
	ANIA_07824	ANIA_04989			ANIA_10764
	ANIA_08625	ANIA_02509			ANIA_03199
	ANIA_08349	ANIA_11862			ANIA_06384
	ANIA_02794	ANIA_07941			ANIA_02343
	ANIA_07888	ANIA_03311			ANIA_07375
	ANIA_11152	ANIA_11188			ANIA_06727
	ANIA_06477	ANIA_07607			ANIA_02706
	ANIA_03508	ANIA_02075			ANIA_10690
	ANIA_02037	ANIA_10533			ANIA_07594
	ANIA_04051	ANIA_10235			ANIA_08345
	ANIA_09348	ANIA_04394			ANIA_03258
	ANIA_02644	ANIA_01543			ANIA_00150
	ANIA_02564	ANIA_11001			ANIA_08196
	ANIA_06421	ANIA_07099			ANIA_03052
	ANIA_01832	ANIA_05878			ANIA_08926
	ANIA_09226	ANIA_04606			ANIA_00886
	ANIA_02864	ANIA_06404			ANIA_11122
	ANIA_02694	ANIA_07416			ANIA_07768
	ANIA_02360	ANIA_07390			ANIA_09344
	ANIA_07781	ANIA_06756			ANIA_03611
	ANIA_08943	ANIA_10699			ANIA_06385
	ANIA_02350	ANIA_02370			ANIA_12035
	ANIA_10759	ANIA_05909			ANIA_05331
	ANIA_03485	ANIA_08349			ANIA_02621
	ANIA_01887	ANIA_00190			ANIA_12402
	ANIA_12129	ANIA_03291			ANIA_06952
	ANIA_07807	ANIA_04421			ANIA_06460
	ANIA_08781	ANIA_04947			ANIA_02829
	ANIA_08540	ANIA_07116			ANIA_07614
	ANIA_10333	ANIA_02810			ANIA_08358
	ANIA_09449	ANIA_10387			ANIA_04964
	ANIA_01310	ANIA_08275			ANIA_03302
	ANIA_09161	ANIA_10920			ANIA_08970
	ANIA_09458	ANIA_05907			ANIA_05883
	ANIA_01329	ANIA_06690			ANIA_11017
	ANIA_04646	ANIA_00468			ANIA_09387
	ANIA_00778	ANIA_01732			ANIA_05310
	ANIA_01677	ANIA_00216			ANIA_08437
	ANIA_00033	ANIA_00280			ANIA_01982
	ANIA_07418	ANIA_04549			ANIA_10513
	ANIA_08026	ANIA_04243			ANIA_07618
	ANIA_05130	ANIA_07536			ANIA_00992
	ANIA_12371	ANIA_00282			ANIA_07999
	ANIA_07915	ANIA_08360			ANIA_05325
	ANIA_05615	ANIA_05179			ANIA_03278
	ANIA_10207	ANIA_01566			ANIA_08175
	ANIA_08966	ANIA_04711			ANIA_03415
	ANIA_11171	ANIA_11999			ANIA_04673
	ANIA_12364	ANIA_08265			ANIA_11857
	ANIA_03385	ANIA_02347			ANIA_06857
	ANIA_12193	ANIA_00422			ANIA_10343
	ANIA_10846	ANIA_01067			ANIA_10687
	ANIA_03750	ANIA_10325			ANIA_08395
	ANIA_00553	ANIA_12089			ANIA_02722
	ANIA_05309	ANIA_02022			ANIA_10288
	ANIA_07169	ANIA_09351			ANIA_04829
	ANIA_07636	ANIA_10575			ANIA_11113
	ANIA_11143	ANIA_04309			ANIA_08104
	ANIA_11221	ANIA_03223			ANIA_06724
	ANIA_03314	ANIA_00489			ANIA_07229
	ANIA_03381	ANIA_05338			ANIA_10723
	ANIA_01318	ANIA_04825			ANIA_01737
	ANIA_05323	ANIA_11922			ANIA_02099
	ANIA_04119	ANIA_04779			ANIA_07605
	ANIA_08148	ANIA_09456			ANIA_07087
	ANIA_12064	ANIA_12061			ANIA_06811
	ANIA_00839	ANIA_10846			ANIA_01532
	ANIA_08653	ANIA_05458			ANIA_07371
	ANIA_03489	ANIA_08235			ANIA_07156
	ANIA_03227	ANIA_12116			ANIA_12385
	ANIA_05329	ANIA_09347			ANIA_02510
	ANIA_00010	ANIA_00251			ANIA_08375
	ANIA_12023	ANIA_03537			ANIA_07897
	ANIA_08752	ANIA_08416			ANIA_11527
	ANIA_05939	ANIA_07532			ANIA_06779
	ANIA_03524	ANIA_02855			ANIA_09043
	ANIA_02336	ANIA_01814			ANIA_09050
	ANIA_08354	ANIA_11198			ANIA_01756
	ANIA_12268	ANIA_05428			ANIA_01585
	ANIA_08901	ANIA_10659			ANIA_02788
	ANIA_10388	ANIA_02685			ANIA_03234
	ANIA_09177	ANIA_00403			ANIA_07932
	ANIA_11711	ANIA_08941			ANIA_11878
	ANIA_09343	ANIA_06949			ANIA_08813
	ANIA_03481	ANIA_07624			ANIA_10127
	ANIA_01497	ANIA_12269			ANIA_09026
	ANIA_02755	ANIA_08010			ANIA_09224
	ANIA_12071	ANIA_02581			ANIA_00392
	ANIA_08324	ANIA_04930			ANIA_01808
	ANIA_03482	ANIA_06397			ANIA_10435
	ANIA_03509	ANIA_08365			ANIA_10345
	ANIA_09307	ANIA_09185			ANIA_06940
	ANIA_06946	ANIA_03381			ANIA_06870
	ANIA_02707	ANIA_04126			ANIA_09244
	ANIA_06930	ANIA_01068			ANIA_00015
	ANIA_05468	ANIA_10993			ANIA_06831
	ANIA_05421	ANIA_00887			ANIA_09274
	ANIA_05018	ANIA_10123			ANIA_01186
	ANIA_05252	ANIA_01641			ANIA_05272
	ANIA_09178	ANIA_01754			ANIA_07956
	ANIA_03781	ANIA_08967			ANIA_08377
	ANIA_10506	ANIA_10322			ANIA_02380
	ANIA_11937	ANIA_04729			ANIA_08408
	ANIA_03513	ANIA_06813			ANIA_12125
	ANIA_00801	ANIA_05591			ANIA_12103
	ANIA_08574	ANIA_08526			ANIA_01203
	ANIA_09265	ANIA_07333			ANIA_08393
	ANIA_03238	ANIA_03308			ANIA_08532
	ANIA_09524	ANIA_04839			ANIA_09246
	ANIA_08969	ANIA_00100			ANIA_08400
	ANIA_01584	ANIA_08100			ANIA_10044
	ANIA_00395	ANIA_05589			ANIA_03886
	ANIA_05435	ANIA_02755			ANIA_04148
	ANIA_05324	ANIA_03214			ANIA_07068
	ANIA_06018	ANIA_11783			ANIA_08157
	ANIA_09332	ANIA_10876			ANIA_00021
	ANIA_08392	ANIA_10269			ANIA_09174
	ANIA_03377	ANIA_06972			ANIA_07217
	ANIA_01838	ANIA_07900			ANIA_08569
	ANIA_03725	ANIA_08062			ANIA_02643
	ANIA_06399	ANIA_08618			ANIA_09011
	ANIA_02808	ANIA_07625			ANIA_12170
	ANIA_02472	ANIA_00526			ANIA_08410
	ANIA_08760	ANIA_11195			ANIA_08108
	ANIA_08658	ANIA_01852			ANIA_09202
	ANIA_04606	ANIA_10915			ANIA_08452
	ANIA_03982	ANIA_03982			ANIA_11156
	ANIA_03384	ANIA_05328			ANIA_12312
	ANIA_08327	ANIA_03509			ANIA_11584
	ANIA_02704	ANIA_01843			ANIA_08551
	ANIA_12150	ANIA_02336			ANIA_11533
	ANIA_11609	ANIA_12085			ANIA_03774
	ANIA_06948	ANIA_05409			ANIA_08521
	ANIA_02201	ANIA_02232			ANIA_07893
	ANIA_07532	ANIA_08963			ANIA_12133
	ANIA_07214	ANIA_07384			ANIA_02355
	ANIA_06926	ANIA_07895			ANIA_06737
	ANIA_01378	ANIA_11246			ANIA_05273
	ANIA_12267	ANIA_04852			ANIA_01553
	ANIA_11957	ANIA_03284			ANIA_05093
	ANIA_08587	ANIA_07293			ANIA_07933
	ANIA_08494	ANIA_00217			ANIA_08378
	ANIA_03256	ANIA_10196			ANIA_12413
	ANIA_06459	ANIA_00176			ANIA_00148
	ANIA_07322	ANIA_00396			ANIA_01551
	ANIA_02030	ANIA_07604			ANIA_03410
	ANIA_10226	ANIA_04849			ANIA_03257
	ANIA_01650	ANIA_04527			ANIA_08915
	ANIA_08643	ANIA_00200			ANIA_08583
	ANIA_08416	ANIA_07115			ANIA_10295
	ANIA_08913	ANIA_00510			ANIA_02789
	ANIA_09012	ANIA_12376			ANIA_04190
	ANIA_00610	ANIA_03957			ANIA_01273
	ANIA_08163	ANIA_03781			ANIA_02695
	ANIA_03568	ANIA_07243			ANIA_05135
	ANIA_02032	ANIA_04180			ANIA_03240
	ANIA_09034	ANIA_07329			ANIA_08558
	ANIA_08951	ANIA_08478			ANIA_05505
	ANIA_12089	ANIA_04904			ANIA_01609
	ANIA_08418	ANIA_03779			ANIA_06829
	ANIA_07202	ANIA_06624			ANIA_04368
	ANIA_10296	ANIA_02242			ANIA_07877
	ANIA_09162	ANIA_09449			ANIA_01058
	ANIA_08974	ANIA_02924			ANIA_09513
	ANIA_03614	ANIA_08890			ANIA_03561
	ANIA_02894	ANIA_07796			ANIA_08617
	ANIA_08328	ANIA_04361			ANIA_01824
	ANIA_08910	ANIA_10864			ANIA_11078
	ANIA_04117	ANIA_08078			ANIA_00511
	ANIA_11767	ANIA_02901			ANIA_10665
	ANIA_07818	ANIA_02726			ANIA_04621
	ANIA_01644	ANIA_09441			ANIA_08579
	ANIA_03960	ANIA_12293			ANIA_10038
	ANIA_08527	ANIA_05468			ANIA_05377
	ANIA_01810	ANIA_04572			ANIA_03531
	ANIA_05508	ANIA_05481			ANIA_00493
	ANIA_04124	ANIA_02876			ANIA_11907
	ANIA_07142	ANIA_06430			ANIA_05843
	ANIA_01815	ANIA_04319			ANIA_07236
	ANIA_02596	ANIA_03383			ANIA_07327
	ANIA_07359	ANIA_11491			ANIA_05584
	ANIA_08623	ANIA_06806			ANIA_08749
	ANIA_02038	ANIA_06770			ANIA_00146
	ANIA_02571	ANIA_02064			ANIA_08899
	ANIA_09193	ANIA_03903			ANIA_12342
	ANIA_03001	ANIA_05405			ANIA_00617
	ANIA_11818	ANIA_07139			ANIA_05047
	ANIA_09390	ANIA_00870			ANIA_08359
	ANIA_05401	ANIA_02564			ANIA_09056
	ANIA_07392	ANIA_08574			ANIA_07518
	ANIA_11030	ANIA_05653			ANIA_02586
	ANIA_10628	ANIA_06717			ANIA_03351
	ANIA_11047	ANIA_08190			ANIA_00030
	ANIA_01315	ANIA_00119			ANIA_12340
	ANIA_00366	ANIA_10250			ANIA_03315
	ANIA_00773	ANIA_02920			ANIA_01312
	ANIA_11442	ANIA_03998			ANIA_09201
	ANIA_11172	ANIA_05169			ANIA_02588
	ANIA_20007	ANIA_07972			ANIA_04607
	ANIA_00217	ANIA_11143			ANIA_10919
	ANIA_02803	ANIA_01557			ANIA_02587
	ANIA_10605	ANIA_08725			ANIA_07861
	ANIA_01928	ANIA_04911			ANIA_02753
	ANIA_05781	ANIA_07743			ANIA_06747
	ANIA_02471	ANIA_00973			ANIA_00964
	ANIA_00758	ANIA_07820			ANIA_03858
	ANIA_09385	ANIA_00481			ANIA_08334
	ANIA_07203	ANIA_02077			ANIA_07147
	ANIA_08149	ANIA_06805			ANIA_01078
	ANIA_05938	ANIA_05372			ANIA_10386
	ANIA_07798	ANIA_04801			ANIA_01576
	ANIA_02555	ANIA_02032			ANIA_07970
	ANIA_03707	ANIA_03096			ANIA_12341
	ANIA_08593	ANIA_08624			ANIA_05248
	ANIA_06944	ANIA_10332			ANIA_11823
	ANIA_07529	ANIA_05320			ANIA_00900
	ANIA_01938	ANIA_02561			ANIA_00341
	ANIA_02036	ANIA_10646			ANIA_07902
	ANIA_03359	ANIA_00750			ANIA_01618
	ANIA_06458	ANIA_07774
	ANIA_07452	ANIA_07669
	ANIA_03638	ANIA_06127
	ANIA_03893	ANIA_03133
	ANIA_02798	ANIA_04854
	ANIA_11996	ANIA_00092
	ANIA_00509	ANIA_04934
	ANIA_11733	ANIA_10391
	ANIA_10629	ANIA_08184
	ANIA_03773	ANIA_08079
	ANIA_07395	ANIA_00408
	ANIA_07801	ANIA_10323
	ANIA_03276	ANIA_06130
	ANIA_04392	ANIA_08218
	ANIA_03997	ANIA_03915
	ANIA_04277	ANIA_08444
	ANIA_07330	ANIA_06645
	ANIA_09456	ANIA_01828
	ANIA_00171	ANIA_00942
	ANIA_05467	ANIA_02023
	ANIA_10447	ANIA_12137
	ANIA_02676	ANIA_02545
	ANIA_20003	ANIA_08370
	ANIA_11785	ANIA_12294
	ANIA_07215	ANIA_01300
	ANIA_07959	ANIA_07812
	ANIA_02683	ANIA_08576
	ANIA_08325	ANIA_03887
	ANIA_06417	ANIA_05737
	ANIA_08737	ANIA_06477
	ANIA_06772	ANIA_07754
	ANIA_03284	ANIA_01627
	ANIA_08958	ANIA_06438
	ANIA_02844	ANIA_00459
	ANIA_05359	ANIA_01131
	ANIA_08759	ANIA_08424
	ANIA_07180	ANIA_10943
	ANIA_07515	ANIA_02100
	ANIA_06389	ANIA_03555
	ANIA_12273	ANIA_03615
	ANIA_09240	ANIA_12240
	ANIA_02583	ANIA_11100
	ANIA_01321	ANIA_03481
	ANIA_07981	ANIA_07484
	ANIA_06818	ANIA_03690
	ANIA_01311	ANIA_01809
	ANIA_11979	ANIA_08527
	ANIA_06470	ANIA_03031
	ANIA_03406	ANIA_08122
	ANIA_08459	ANIA_03310
	ANIA_03295	ANIA_05604
	ANIA_08384	ANIA_00639
	ANIA_07809	ANIA_01331
	ANIA_05397	ANIA_00611
	ANIA_01774	ANIA_08469
	ANIA_05372	ANIA_03482
	ANIA_03479	ANIA_02036
	ANIA_05275	ANIA_07321
	ANIA_04811	ANIA_05987
	ANIA_09253	ANIA_06518
	ANIA_10998	ANIA_07636
	ANIA_00396	ANIA_03829
	ANIA_11432	ANIA_06653
	ANIA_08351	ANIA_07476
	ANIA_11876	ANIA_02272
	ANIA_07391	ANIA_08075
	ANIA_08659	ANIA_09310
	ANIA_09248	ANIA_10566
	ANIA_09297	ANIA_03601
	ANIA_08955	ANIA_08585
	ANIA_10612	ANIA_10371
	ANIA_02548	ANIA_03331
	ANIA_11378	ANIA_07113
	ANIA_04008	ANIA_07526
	ANIA_20002	ANIA_00839
	ANIA_02033	ANIA_01330
	ANIA_07419	ANIA_06001
	ANIA_08803	ANIA_04903
	ANIA_07404	ANIA_11120
	ANIA_07414	ANIA_00174
	ANIA_00283	ANIA_09365
	ANIA_12253	ANIA_00554
	ANIA_08732	ANIA_03524
	ANIA_08159	ANIA_00600
	ANIA_03247	ANIA_06101
	ANIA_09005	ANIA_05860
	ANIA_06755	ANIA_10326
	ANIA_07907	ANIA_10812
	ANIA_03210	ANIA_08905
		ANIA_08303
		ANIA_06177
		ANIA_02821
		ANIA_06097
		ANIA_12067
		ANIA_11700
		ANIA_06934
		ANIA_02717
		ANIA_07792
		ANIA_06744
		ANIA_05367
		ANIA_12198
		ANIA_04113
		ANIA_08949
		ANIA_03893
		ANIA_04483
		ANIA_01924
		ANIA_03586
		ANIA_02990
		ANIA_01314
		ANIA_10047
		ANIA_06237
		ANIA_06930
		ANIA_01088
		ANIA_02158
		ANIA_03551
		ANIA_06242
		ANIA_01623
		ANIA_10961
		ANIA_02038
		ANIA_11698
		ANIA_02822
		ANIA_12016
		ANIA_04871
		ANIA_04774
		ANIA_05339
		ANIA_02694
		ANIA_00354
		ANIA_03380
		ANIA_09177
		ANIA_02879
		ANIA_11777
		ANIA_02723
		ANIA_03792
		ANIA_02237
		ANIA_08367
		ANIA_08657
		ANIA_08943
		ANIA_02360
		ANIA_06273
		ANIA_08466
		ANIA_02503
		ANIA_02719
		ANIA_00737
		ANIA_11306
		ANIA_03529
		ANIA_10903
		ANIA_07330
		ANIA_07365
		ANIA_07899
		ANIA_08479
		ANIA_07324
		ANIA_03290
		ANIA_06772
		ANIA_09390
		ANIA_05877
		ANIA_03566
		ANIA_09302
		ANIA_02019
		ANIA_02780
		ANIA_05411
		ANIA_06839
		ANIA_11233
		ANIA_12264
		ANIA_08639
		ANIA_03568
		ANIA_02325
		ANIA_12254
		ANIA_00903
		ANIA_01616
		ANIA_10795
		ANIA_03532
		ANIA_02790
		ANIA_00841
		ANIA_00501
		ANIA_03203
		ANIA_11979
		ANIA_01937
		ANIA_10576
		ANIA_02533
		ANIA_06802
		ANIA_00181
		ANIA_06105
		ANIA_03298
		ANIA_11063
		ANIA_07583
		ANIA_00811
		ANIA_11211
		ANIA_10836
		ANIA_06571
		ANIA_01949
		ANIA_03804
		ANIA_08958
		ANIA_09295
		ANIA_10385
		ANIA_05053
		ANIA_06757
		ANIA_07668
		ANIA_08645
		ANIA_02035
		ANIA_05007
		ANIA_01625
		ANIA_11189
		ANIA_03742
		ANIA_09425
		ANIA_08652
		ANIA_07505
		ANIA_10618
		ANIA_01624
		ANIA_03386
		ANIA_01009
		ANIA_08531
		ANIA_00507
		ANIA_02933
		ANIA_07261
		ANIA_05461
		ANIA_09473
		ANIA_01912
		ANIA_09299
		ANIA_09199
		ANIA_06784
		ANIA_00052
		ANIA_07392
		ANIA_01915
		ANIA_09348
		ANIA_03901
		ANIA_06388
		ANIA_08091
		ANIA_03480
		ANIA_05056
		ANIA_01774
		ANIA_01322
		ANIA_09241
		ANIA_04609
		ANIA_07905
		ANIA_07878
		ANIA_07943
		ANIA_01008
		ANIA_00749
		ANIA_11707
		ANIA_11818
		ANIA_02505
		ANIA_02592
		ANIA_07805
		ANIA_10005
		ANIA_04932
		ANIA_03553
		ANIA_06820
		ANIA_08468
		ANIA_07191
		ANIA_05502
		ANIA_04144
		ANIA_08357
		ANIA_07998
		ANIA_03975
		ANIA_12071
		ANIA_05609
		ANIA_02451
		ANIA_01315
		ANIA_08641
		ANIA_00147
		ANIA_08412
		ANIA_05823
		ANIA_07642
		ANIA_12165
		ANIA_10599
		ANIA_02574
		ANIA_00421
		ANIA_01835
		ANIA_01643
		ANIA_12124
		ANIA_05556
		ANIA_06301
		ANIA_07200
		ANIA_06776
		ANIA_05918
		ANIA_07288
		ANIA_05018
		ANIA_08636
		ANIA_10311
		ANIA_08540
		ANIA_07896
		ANIA_03724
		ANIA_04120
		ANIA_04683
		ANIA_10759
		ANIA_10095
		ANIA_04131
		ANIA_05177
		ANIA_08761
		ANIA_00307
		ANIA_05842
		ANIA_02235
		ANIA_02718
		ANIA_03339
		ANIA_08630
		ANIA_08955
		ANIA_08662
		ANIA_11219
		ANIA_10065
		ANIA_05624
		ANIA_02359
		ANIA_07702
		ANIA_06775
		ANIA_08781
		ANIA_04859
		ANIA_12409
		ANIA_05368
		ANIA_01887
		ANIA_06405
		ANIA_00765
		ANIA_05467
		ANIA_10818
		ANIA_05480
		ANIA_09178
		ANIA_11002
		ANIA_12090
		ANIA_08279
		ANIA_00579
		ANIA_08573
		ANIA_03225
		ANIA_04150
		ANIA_01497
		ANIA_08750
		ANIA_08638
		ANIA_04815
		ANIA_05622
		ANIA_02583
		ANIA_11959
		ANIA_04140
		ANIA_09163
		ANIA_05649
		ANIA_06133
		ANIA_10147
		ANIA_11942
		ANIA_08512
		ANIA_06441
		ANIA_03333
		ANIA_06745
		ANIA_12084
		ANIA_05324
		ANIA_09374
		ANIA_10043
		ANIA_02375
		ANIA_03573
		ANIA_06440
		ANIA_08635
		ANIA_05270
		ANIA_09172
		ANIA_00474
		ANIA_11590
		ANIA_01806
		ANIA_05309
		ANIA_00343
		ANIA_02708
		ANIA_09318
		ANIA_11836
		ANIA_08442
		ANIA_09206
		ANIA_08052
		ANIA_00532
		ANIA_05429
		ANIA_05844
		ANIA_07990
		ANIA_09338
		ANIA_01100
		ANIA_10692
		ANIA_10397
		ANIA_01810
		ANIA_06996
		ANIA_01112
		ANIA_08928
		ANIA_05359
		ANIA_07142
		ANIA_04817
		ANIA_06936
		ANIA_04950
		ANIA_04823
		ANIA_05251
		ANIA_01788
		ANIA_02828
		ANIA_03717
		ANIA_03959
		ANIA_07345
		ANIA_03406
		ANIA_10921
		ANIA_07663
		ANIA_07385
		ANIA_09226
		ANIA_04114
		ANIA_07391
		ANIA_08549
		ANIA_05276
		ANIA_02565
		ANIA_11152
		ANIA_00857
		ANIA_00613
		ANIA_00300
		ANIA_04393
		ANIA_04792
		ANIA_06471
		ANIA_01938
		ANIA_11197
		ANIA_05245
		ANIA_08063
		ANIA_10960
		ANIA_04748
		ANIA_07667
		ANIA_06526
		ANIA_08384
		ANIA_11172
		ANIA_07129
		ANIA_03001
		ANIA_12253
		ANIA_08426
		ANIA_11582
		ANIA_05240
		ANIA_10447
		ANIA_02802
		ANIA_08158
		ANIA_06135
		ANIA_05244
		ANIA_06026
		ANIA_04630
		ANIA_01651
		ANIA_00509
		ANIA_12418
		ANIA_11711
		ANIA_07417
		ANIA_10021
		ANIA_01853
		ANIA_04173
		ANIA_12157
		ANIA_00527
		ANIA_05559
		ANIA_02471
		ANIA_04451
		ANIA_08101
		ANIA_05721
		ANIA_10049
		ANIA_10764
		ANIA_02794
		ANIA_03359
		ANIA_11047
		ANIA_03479
		ANIA_03199
		ANIA_09123
		ANIA_03627
		ANIA_05015
		ANIA_06384
		ANIA_02343
		ANIA_06778
		ANIA_07375
		ANIA_06727
		ANIA_02706
		ANIA_10690
		ANIA_07594
		ANIA_08345
		ANIA_03258
		ANIA_00150
		ANIA_09214
		ANIA_08196
		ANIA_03052
		ANIA_03699
		ANIA_08926
		ANIA_07826
		ANIA_08026
		ANIA_00886
		ANIA_11122
		ANIA_07768
		ANIA_09344
		ANIA_03611
		ANIA_09218
		ANIA_06385
		ANIA_12035
		ANIA_05331
		ANIA_10174
		ANIA_11191
		ANIA_05845
		ANIA_08596
		ANIA_02621
		ANIA_08368
		ANIA_12402
		ANIA_06952
		ANIA_06460
		ANIA_02829
		ANIA_07614
		ANIA_02041
		ANIA_08358
		ANIA_04964
		ANIA_03302
		ANIA_12192
		ANIA_02707
		ANIA_02578
		ANIA_08970
		ANIA_05883
		ANIA_11017
		ANIA_00553
		ANIA_09387
		ANIA_09168
		ANIA_05310
		ANIA_02844
		ANIA_03614
		ANIA_08437
		ANIA_01982
		ANIA_10011
		ANIA_10513
		ANIA_07618
		ANIA_00299
		ANIA_06948
		ANIA_08959
		ANIA_00992
		ANIA_10321
		ANIA_07999
		ANIA_05325
		ANIA_12129
		ANIA_03357
		ANIA_10296
		ANIA_03285
		ANIA_00461
		ANIA_00045
		ANIA_01832
		ANIA_03278
		ANIA_08175
		ANIA_02683
		ANIA_03415
		ANIA_04673
		ANIA_10847
		ANIA_11857
		ANIA_08979
		ANIA_06857
		ANIA_06417
		ANIA_10343
		ANIA_10687
		ANIA_08395
		ANIA_09191
		ANIA_08760
		ANIA_02722
		ANIA_05329
		ANIA_07180
		ANIA_10288
		ANIA_11199
		ANIA_02808
		ANIA_08752
		ANIA_00778
		ANIA_04914
		ANIA_07992
		ANIA_04829
		ANIA_10900
		ANIA_01821
		ANIA_11113
		ANIA_08104
		ANIA_06724
		ANIA_07229
		ANIA_10723
		ANIA_06389
		ANIA_01737
		ANIA_02099
		ANIA_10605
		ANIA_07605
		ANIA_07087
		ANIA_06811
		ANIA_01532
		ANIA_10207
		ANIA_10333
		ANIA_07371
		ANIA_07156
		ANIA_12385
		ANIA_02510
		ANIA_08375
		ANIA_05421
		ANIA_07897
		ANIA_11527
		ANIA_07558
		ANIA_06779
		ANIA_05942
		ANIA_09043
		ANIA_08625
		ANIA_09050
		ANIA_01756
		ANIA_04124
		ANIA_03200
		ANIA_12364
		ANIA_12268
		ANIA_01585
		ANIA_02788
		ANIA_03234
		ANIA_07932
		ANIA_04946
		ANIA_03508
		ANIA_11878
		ANIA_08813
		ANIA_03513
		ANIA_10127
		ANIA_06481
		ANIA_07170
		ANIA_09026
		ANIA_12443
		ANIA_09224
		ANIA_00392
		ANIA_01329
		ANIA_01808
		ANIA_08910
		ANIA_10435
		ANIA_10345
		ANIA_06940
		ANIA_01677
		ANIA_06870
		ANIA_09244
		ANIA_00015
		ANIA_06831
		ANIA_09274
		ANIA_08607
		ANIA_01186
		ANIA_05272
		ANIA_07956
		ANIA_02571
		ANIA_08377
		ANIA_02380
		ANIA_08408
		ANIA_06399
		ANIA_06818
		ANIA_12125
		ANIA_12103
		ANIA_01203
		ANIA_08393
		ANIA_10867
		ANIA_08532
		ANIA_09246
		ANIA_08400
		ANIA_10044
		ANIA_04277
		ANIA_03886
		ANIA_04148
		ANIA_07068
		ANIA_08157
		ANIA_00021
		ANIA_09174
		ANIA_07217
		ANIA_08569
		ANIA_02643
		ANIA_09011
		ANIA_12170
		ANIA_08410
		ANIA_08647
		ANIA_08593
		ANIA_07798
		ANIA_08108
		ANIA_09202
		ANIA_08452
		ANIA_11156
		ANIA_12312
		ANIA_05424
		ANIA_11161
		ANIA_04122
		ANIA_11584
		ANIA_02034
		ANIA_08551
		ANIA_02596
		ANIA_07452
		ANIA_11533
		ANIA_03305
		ANIA_03774
		ANIA_08521
		ANIA_12150
		ANIA_02404
		ANIA_02704
		ANIA_07893
		ANIA_12133
		ANIA_06856
		ANIA_02355
		ANIA_07419
		ANIA_09443
		ANIA_06737
		ANIA_20012
		ANIA_05273
		ANIA_01553
		ANIA_05093
		ANIA_00622
		ANIA_06274
		ANIA_07933
		ANIA_06429
		ANIA_08354
		ANIA_01815
		ANIA_08378
		ANIA_12413
		ANIA_11876
		ANIA_00148
		ANIA_01551
		ANIA_03410
		ANIA_03257
		ANIA_08915
		ANIA_09161
		ANIA_00693
		ANIA_00336
		ANIA_01031
		ANIA_09108
		ANIA_08583
		ANIA_10295
		ANIA_02789
		ANIA_04190
		ANIA_01273
		ANIA_02695
		ANIA_05135
		ANIA_03240
		ANIA_02383
		ANIA_08558
		ANIA_05505
		ANIA_01609
		ANIA_02682
		ANIA_08339
		ANIA_06829
		ANIA_07169
		ANIA_04368
		ANIA_00010
		ANIA_09002
		ANIA_07877
		ANIA_01058
		ANIA_09513
		ANIA_03502
		ANIA_03561
		ANIA_04117
		ANIA_08617
		ANIA_01813
		ANIA_01824
		ANIA_08381
		ANIA_11078
		ANIA_00511
		ANIA_10665
		ANIA_04621
		ANIA_01378
		ANIA_03256
		ANIA_08579
		ANIA_10038
		ANIA_05377
		ANIA_07529
		ANIA_05943
		ANIA_05275
		ANIA_03321
		ANIA_03531
		ANIA_11281
		ANIA_00493
		ANIA_08623
		ANIA_08300
		ANIA_11907
		ANIA_05843
		ANIA_06018
		ANIA_07236
		ANIA_08732
		ANIA_07327
		ANIA_07989
		ANIA_05584
		ANIA_00614
		ANIA_08749
		ANIA_00146
		ANIA_08899
		ANIA_12342
		ANIA_00617
		ANIA_05047
		ANIA_11151
		ANIA_08359
		ANIA_09056
		ANIA_07518
		ANIA_02586
		ANIA_03351
		ANIA_00030
		ANIA_10628
		ANIA_07214
		ANIA_12340
		ANIA_03315
		ANIA_06128
		ANIA_08547
		ANIA_10421
		ANIA_01312
		ANIA_09201
		ANIA_02588
		ANIA_11090
		ANIA_04607
		ANIA_05419
		ANIA_10919
		ANIA_02587
		ANIA_07861
		ANIA_02753
		ANIA_06747
		ANIA_10656
		ANIA_00964
		ANIA_03858
		ANIA_08334
		ANIA_07147
		ANIA_01078
		ANIA_10386
		ANIA_01576
		ANIA_05508
		ANIA_00171
		ANIA_07970
		ANIA_12341
		ANIA_05248
		ANIA_11823
		ANIA_00900
		ANIA_06470
		ANIA_08195
		ANIA_00341
		ANIA_07902
		ANIA_01618

## Sheet: Table S7
Bubble plot for the DEGs enriched biological process (BP) terms from A. nidulans obtained under distinct confrontations
Confrontations	Term name	Adjusted p-value	Neg log10 (p-value)	Term size	Intersection size	Intersections
A. nidulans vs. B. amyloliquefaciens	rRNA processing	1.36897e-06	5.86361	211	35	ANIA_05480,ANIA_10631,ANIA_00421,ANIA_06265,ANIA_04456,ANIA_01434,ANIA_06374,ANIA_00204,ANIA_06171,ANIA_11162,ANIA_00583,ANIA_04232,ANIA_04903,ANIA_05871,ANIA_07526,ANIA_11145,ANIA_00796,ANIA_01474,ANIA_00475,ANIA_00092,ANIA_04226,ANIA_01367,ANIA_08183,ANIA_06585,ANIA_08834,ANIA_06612,ANIA_02077,ANIA_00237,ANIA_06561,ANIA_06085,ANIA_04065,ANIA_03176,ANIA_06334,ANIA_07458,ANIA_01983
	rRNA metabolic process	2.41513e-05	4.61706	235	35	ANIA_05480,ANIA_10631,ANIA_00421,ANIA_06265,ANIA_04456,ANIA_01434,ANIA_06374,ANIA_00204,ANIA_06171,ANIA_11162,ANIA_00583,ANIA_04232,ANIA_04903,ANIA_05871,ANIA_07526,ANIA_11145,ANIA_00796,ANIA_01474,ANIA_00475,ANIA_00092,ANIA_04226,ANIA_01367,ANIA_08183,ANIA_06585,ANIA_08834,ANIA_06612,ANIA_02077,ANIA_00237,ANIA_06561,ANIA_06085,ANIA_04065,ANIA_03176,ANIA_06334,ANIA_07458,ANIA_01983
	maturation of SSU-rRNA	0.00014576	3.83636	73	17	ANIA_00421,ANIA_06265,ANIA_04456,ANIA_01434,ANIA_07526,ANIA_01474,ANIA_00475,ANIA_04226,ANIA_08183,ANIA_06585,ANIA_02077,ANIA_06561,ANIA_06085,ANIA_04065,ANIA_06334,ANIA_07458,ANIA_01983
	maturation of SSU-rRNA from tricistronic rRNA	0.000279099	3.55424	60	15	ANIA_00421,ANIA_06265,ANIA_04456,ANIA_07526,ANIA_01474,ANIA_04226,ANIA_08183,ANIA_06585,ANIA_02077,ANIA_06561,ANIA_06085,ANIA_04065,ANIA_06334,ANIA_07458,ANIA_01983
	ribosomal small subunit biogenesis	0.000366884	3.43547	95	19	ANIA_00421,ANIA_06265,ANIA_04456,ANIA_01434,ANIA_06171,ANIA_07526,ANIA_00796,ANIA_01474,ANIA_00475,ANIA_04226,ANIA_08183,ANIA_06585,ANIA_02077,ANIA_06561,ANIA_06085,ANIA_04065,ANIA_06334,ANIA_07458,ANIA_01983
	polyketide metabolic process	0.00108279	2.96546	9	6	ANIA_01035,ANIA_07139,ANIA_01032,ANIA_01036,ANIA_01033,ANIA_07470
	ribosome biogenesis	0.00126216	2.89889	288	36	ANIA_05480,ANIA_10631,ANIA_00421,ANIA_06265,ANIA_04456,ANIA_01434,ANIA_06374,ANIA_00204,ANIA_06171,ANIA_11162,ANIA_00583,ANIA_04232,ANIA_04903,ANIA_05871,ANIA_07526,ANIA_11145,ANIA_01666,ANIA_00796,ANIA_01474,ANIA_00475,ANIA_00092,ANIA_04226,ANIA_01367,ANIA_08183,ANIA_06585,ANIA_08834,ANIA_06612,ANIA_02077,ANIA_00237,ANIA_06561,ANIA_06085,ANIA_04065,ANIA_03176,ANIA_06334,ANIA_07458,ANIA_01983
	endonucleolytic cleavage in 5'-ETS of tricistronic rRNA	0.00195544	2.70875	14	7	ANIA_00421,ANIA_06265,ANIA_04456,ANIA_01474,ANIA_08183,ANIA_06334,ANIA_07458
	ncRNA processing	0.00295875	2.52889	311	37	ANIA_05480,ANIA_10631,ANIA_00421,ANIA_06265,ANIA_04456,ANIA_01434,ANIA_06374,ANIA_00204,ANIA_06171,ANIA_11162,ANIA_00190,ANIA_00583,ANIA_04232,ANIA_04903,ANIA_05871,ANIA_07526,ANIA_11145,ANIA_00796,ANIA_01474,ANIA_00475,ANIA_00092,ANIA_04226,ANIA_01367,ANIA_08183,ANIA_06585,ANIA_08834,ANIA_06612,ANIA_02077,ANIA_00237,ANIA_06561,ANIA_06085,ANIA_00956,ANIA_04065,ANIA_03176,ANIA_06334,ANIA_07458,ANI…
	endonucleolytic cleavage to generate mature 5'-end of SSU-rRNA	0.00349546	2.4565	15	7	ANIA_00421,ANIA_06265,ANIA_04456,ANIA_01474,ANIA_08183,ANIA_06334,ANIA_07458
	trehalose metabolism in response to stress	0.00512198	2.29056	4	4	ANIA_08639,ANIA_10533,ANIA_05523,ANIA_03441
	asperfuranone metabolic process	0.00512198	2.29056	4	4	ANIA_01035,ANIA_01032,ANIA_01036,ANIA_01033
	asperfuranone biosynthetic process	0.00512198	2.29056	4	4	ANIA_01035,ANIA_01032,ANIA_01036,ANIA_01033
	tertiary alcohol metabolic process	0.00512198	2.29056	4	4	ANIA_01035,ANIA_01032,ANIA_01036,ANIA_01033
	tertiary alcohol biosynthetic process	0.00512198	2.29056	4	4	ANIA_01035,ANIA_01032,ANIA_01036,ANIA_01033
	rRNA 5'-end processing	0.00592454	2.22735	16	7	ANIA_00421,ANIA_06265,ANIA_04456,ANIA_01474,ANIA_08183,ANIA_06334,ANIA_07458
	maturation of 5.8S rRNA from tricistronic rRNA	0.0121413	1.91573	45	11	ANIA_00421,ANIA_06265,ANIA_04456,ANIA_01474,ANIA_00092,ANIA_08183,ANIA_08834,ANIA_06612,ANIA_00237,ANIA_04065,ANIA_07458
	maturation of 5.8S rRNA	0.0286037	1.54358	49	11	ANIA_00421,ANIA_06265,ANIA_04456,ANIA_01474,ANIA_00092,ANIA_08183,ANIA_08834,ANIA_06612,ANIA_00237,ANIA_04065,ANIA_07458
	endonucleolytic cleavage in ITS1 to separate SSU-rRNA	0.0474613	1.32366	21	7	ANIA_00421,ANIA_06265,ANIA_04456,ANIA_01474,ANIA_08183,ANIA_04065,ANIA_07458
A. nidulans vs. B. subtilis	secondary metabolic process	6.16519e-17	16.2101	421	105	ANIA_00529,ANIA_11199,ANIA_02593,ANIA_08381,ANIA_08716,ANIA_06236,ANIA_06234,ANIA_01032,ANIA_02545,ANIA_00530,ANIA_10005,ANIA_07164,ANIA_02114,ANIA_03230,ANIA_01033,ANIA_07084,ANIA_09259,ANIA_00023,ANIA_03494,ANIA_01035,ANIA_06431,ANIA_01034,ANIA_09249,ANIA_11191,ANIA_03396,ANIA_03225,ANIA_01036,ANIA_08199,ANIA_02609,ANIA_03495,ANIA_02075,ANIA_01826,ANIA_06750,ANIA_02035,ANIA_00526,ANIA_07825,ANI…
	secondary metabolite biosynthetic process	1.19706e-14	13.9219	374	93	ANIA_00529,ANIA_02593,ANIA_08381,ANIA_08716,ANIA_06236,ANIA_06234,ANIA_01032,ANIA_02545,ANIA_00530,ANIA_10005,ANIA_02114,ANIA_03230,ANIA_01033,ANIA_07084,ANIA_09259,ANIA_00023,ANIA_01035,ANIA_06431,ANIA_01034,ANIA_09249,ANIA_11191,ANIA_03225,ANIA_01036,ANIA_08199,ANIA_02609,ANIA_03495,ANIA_02075,ANIA_01826,ANIA_06750,ANIA_02035,ANIA_07825,ANIA_06742,ANIA_10576,ANIA_09013,ANIA_02615,ANIA_07805,ANI…
	transmembrane transport	6.00382e-13	12.2216	860	159	ANIA_02959,ANIA_04109,ANIA_02730,ANIA_00528,ANIA_02560,ANIA_08342,ANIA_02562,ANIA_08084,ANIA_01631,ANIA_04106,ANIA_02781,ANIA_09393,ANIA_08366,ANIA_07557,ANIA_08996,ANIA_07898,ANIA_04129,ANIA_10972,ANIA_08597,ANIA_08595,ANIA_03888,ANIA_10036,ANIA_00993,ANIA_00418,ANIA_06071,ANIA_01031,ANIA_07272,ANIA_02074,ANIA_00501,ANIA_11196,ANIA_08903,ANIA_06960,ANIA_08083,ANIA_06118,ANIA_02614,ANIA_03254,ANI…
	dehydroaustinol metabolic process	0.000167654	3.77559	38	16	ANIA_08381,ANIA_09259,ANIA_09249,ANIA_03225,ANIA_11206,ANIA_09214,ANIA_08379,ANIA_08141,ANIA_08250,ANIA_08383,ANIA_03256,ANIA_04117,ANIA_02596,ANIA_08384,ANIA_09253,ANIA_09248
	dehydroaustinol biosynthetic process	0.000167654	3.77559	38	16	ANIA_08381,ANIA_09259,ANIA_09249,ANIA_03225,ANIA_11206,ANIA_09214,ANIA_08379,ANIA_08141,ANIA_08250,ANIA_08383,ANIA_03256,ANIA_04117,ANIA_02596,ANIA_08384,ANIA_09253,ANIA_09248
	terpenoid biosynthetic process	0.000859671	3.06567	33	14	ANIA_08381,ANIA_01594,ANIA_09259,ANIA_09249,ANIA_11206,ANIA_03252,ANIA_08379,ANIA_08249,ANIA_08383,ANIA_01595,ANIA_05359,ANIA_08384,ANIA_09253,ANIA_09248
	terpenoid metabolic process	0.00132783	2.87686	34	14	ANIA_08381,ANIA_01594,ANIA_09259,ANIA_09249,ANIA_11206,ANIA_03252,ANIA_08379,ANIA_08249,ANIA_08383,ANIA_01595,ANIA_05359,ANIA_08384,ANIA_09253,ANIA_09248
	austinol biosynthetic process	0.00298988	2.52435	36	14	ANIA_08381,ANIA_09259,ANIA_09249,ANIA_03225,ANIA_11206,ANIA_09214,ANIA_08141,ANIA_08250,ANIA_03256,ANIA_04117,ANIA_02596,ANIA_08384,ANIA_09253,ANIA_09248
	austinol metabolic process	0.00298988	2.52435	36	14	ANIA_08381,ANIA_09259,ANIA_09249,ANIA_03225,ANIA_11206,ANIA_09214,ANIA_08141,ANIA_08250,ANIA_03256,ANIA_04117,ANIA_02596,ANIA_08384,ANIA_09253,ANIA_09248
	fatty acid biosynthetic process	0.00843621	2.07385	65	19	ANIA_03230,ANIA_07084,ANIA_06431,ANIA_01034,ANIA_11191,ANIA_03396,ANIA_01036,ANIA_02035,ANIA_07825,ANIA_07071,ANIA_03386,ANIA_08383,ANIA_03380,ANIA_08412,ANIA_00523,ANIA_03381,ANIA_02032,ANIA_08910,ANIA_09005
	sulfur compound catabolic process	0.0119599	1.92227	14	8	ANIA_02960,ANIA_04111,ANIA_00215,ANIA_04108,ANIA_02200,ANIA_11090,ANIA_02198,ANIA_06399
	nonribosomal peptide biosynthetic process	0.0144535	1.84003	18	9	ANIA_06236,ANIA_06234,ANIA_02545,ANIA_10576,ANIA_04770,ANIA_00608,ANIA_05823,ANIA_03496,ANIA_09226
	xenobiotic transmembrane transport	0.0184526	1.73394	80	21	ANIA_10036,ANIA_08083,ANIA_00601,ANIA_10152,ANIA_10062,ANIA_04817,ANIA_08122,ANIA_06871,ANIA_07390,ANIA_09370,ANIA_07796,ANIA_05559,ANIA_08610,ANIA_02625,ANIA_06477,ANIA_10207,ANIA_04119,ANIA_05329,ANIA_02707,ANIA_08760,ANIA_06417
	xenobiotic transport	0.027575	1.55948	82	21	ANIA_10036,ANIA_08083,ANIA_00601,ANIA_10152,ANIA_10062,ANIA_04817,ANIA_08122,ANIA_06871,ANIA_07390,ANIA_09370,ANIA_07796,ANIA_05559,ANIA_08610,ANIA_02625,ANIA_06477,ANIA_10207,ANIA_04119,ANIA_05329,ANIA_02707,ANIA_08760,ANIA_06417
	isoprenoid biosynthetic process	0.0383646	1.41607	49	15	ANIA_08381,ANIA_01594,ANIA_09259,ANIA_03869,ANIA_09249,ANIA_11206,ANIA_03252,ANIA_08379,ANIA_08249,ANIA_08383,ANIA_01595,ANIA_05359,ANIA_08384,ANIA_09253,ANIA_09248
A. nidulans vs. T. roseum	secondary metabolic process	4.17424e-15	14.3794	421	140	ANIA_04691,ANIA_01784,ANIA_08716,ANIA_07825,ANIA_07806,ANIA_06742,ANIA_03493,ANIA_06750,ANIA_02593,ANIA_02114,ANIA_00529,ANIA_09159,ANIA_07824,ANIA_07821,ANIA_10084,ANIA_06749,ANIA_07804,ANIA_10582,ANIA_10169,ANIA_05200,ANIA_08250,ANIA_07817,ANIA_07816,ANIA_07810,ANIA_07265,ANIA_06234,ANIA_07164,ANIA_07814,ANIA_00530,ANIA_02653,ANIA_07807,ANIA_11013,ANIA_02037,ANIA_05017,ANIA_03497,ANIA_06650,ANI…
	secondary metabolite biosynthetic process	8.82933e-15	14.0541	374	128	ANIA_04691,ANIA_01784,ANIA_08716,ANIA_07825,ANIA_07806,ANIA_06742,ANIA_06750,ANIA_02593,ANIA_02114,ANIA_00529,ANIA_09159,ANIA_07824,ANIA_07821,ANIA_10084,ANIA_06749,ANIA_07804,ANIA_10582,ANIA_10169,ANIA_05200,ANIA_08250,ANIA_07817,ANIA_07816,ANIA_07810,ANIA_07265,ANIA_06234,ANIA_07814,ANIA_00530,ANIA_02653,ANIA_07807,ANIA_11013,ANIA_05017,ANIA_03497,ANIA_06650,ANIA_05415,ANIA_03253,ANIA_03279,ANI…
	transmembrane transport	3.24255e-10	9.48911	860	221	ANIA_08366,ANIA_04109,ANIA_02560,ANIA_04106,ANIA_02959,ANIA_08903,ANIA_08084,ANIA_02781,ANIA_00418,ANIA_02196,ANIA_08342,ANIA_07898,ANIA_04129,ANIA_06642,ANIA_02730,ANIA_08956,ANIA_07295,ANIA_01631,ANIA_04107,ANIA_10972,ANIA_02562,ANIA_06118,ANIA_02043,ANIA_06452,ANIA_03681,ANIA_00528,ANIA_08996,ANIA_06730,ANIA_09393,ANIA_02074,ANIA_06871,ANIA_02321,ANIA_10036,ANIA_02598,ANIA_04374,ANIA_06369,ANI…
	toxin metabolic process	0.000107971	3.96669	70	30	ANIA_07825,ANIA_07806,ANIA_07824,ANIA_07821,ANIA_06749,ANIA_07804,ANIA_07817,ANIA_07816,ANIA_07810,ANIA_07265,ANIA_07814,ANIA_07807,ANIA_11013,ANIA_06650,ANIA_07808,ANIA_07823,ANIA_00654,ANIA_07818,ANIA_07815,ANIA_00973,ANIA_07820,ANIA_07812,ANIA_08645,ANIA_02592,ANIA_07805,ANIA_05324,ANIA_00150,ANIA_08625,ANIA_00148,ANIA_07169
	toxin biosynthetic process	0.000133396	3.87486	67	29	ANIA_07825,ANIA_07806,ANIA_07824,ANIA_07821,ANIA_06749,ANIA_07804,ANIA_07817,ANIA_07816,ANIA_07810,ANIA_07265,ANIA_07814,ANIA_07807,ANIA_11013,ANIA_06650,ANIA_07808,ANIA_07823,ANIA_00654,ANIA_07818,ANIA_07815,ANIA_00973,ANIA_07820,ANIA_07812,ANIA_08645,ANIA_07805,ANIA_05324,ANIA_00150,ANIA_08625,ANIA_00148,ANIA_07169
	organic heteropentacyclic compound metabolic process	0.000159142	3.79822	57	26	ANIA_07825,ANIA_07806,ANIA_07824,ANIA_07821,ANIA_06749,ANIA_07804,ANIA_07817,ANIA_07816,ANIA_07810,ANIA_07814,ANIA_07807,ANIA_11013,ANIA_06650,ANIA_07808,ANIA_07823,ANIA_07818,ANIA_07815,ANIA_00973,ANIA_07820,ANIA_07812,ANIA_08645,ANIA_07805,ANIA_05324,ANIA_00150,ANIA_00148,ANIA_07169
	organic heteropentacyclic compound biosynthetic process	0.000159142	3.79822	57	26	ANIA_07825,ANIA_07806,ANIA_07824,ANIA_07821,ANIA_06749,ANIA_07804,ANIA_07817,ANIA_07816,ANIA_07810,ANIA_07814,ANIA_07807,ANIA_11013,ANIA_06650,ANIA_07808,ANIA_07823,ANIA_07818,ANIA_07815,ANIA_00973,ANIA_07820,ANIA_07812,ANIA_08645,ANIA_07805,ANIA_05324,ANIA_00150,ANIA_00148,ANIA_07169
	sulfur compound catabolic process	0.000336292	3.47328	14	11	ANIA_04111,ANIA_04108,ANIA_02198,ANIA_02960,ANIA_00215,ANIA_02200,ANIA_06739,ANIA_03570,ANIA_06399,ANIA_08579,ANIA_11090
	sterigmatocystin metabolic process	0.000539763	3.2678	53	24	ANIA_07825,ANIA_07806,ANIA_07824,ANIA_07821,ANIA_06749,ANIA_07804,ANIA_07817,ANIA_07816,ANIA_07810,ANIA_07814,ANIA_07807,ANIA_11013,ANIA_06650,ANIA_07808,ANIA_07823,ANIA_07818,ANIA_07815,ANIA_00973,ANIA_07820,ANIA_07812,ANIA_07805,ANIA_05324,ANIA_00150,ANIA_07169
	sterigmatocystin biosynthetic process	0.000539763	3.2678	53	24	ANIA_07825,ANIA_07806,ANIA_07824,ANIA_07821,ANIA_06749,ANIA_07804,ANIA_07817,ANIA_07816,ANIA_07810,ANIA_07814,ANIA_07807,ANIA_11013,ANIA_06650,ANIA_07808,ANIA_07823,ANIA_07818,ANIA_07815,ANIA_00973,ANIA_07820,ANIA_07812,ANIA_07805,ANIA_05324,ANIA_00150,ANIA_07169
	oxoacid metabolic process	0.0474966	1.32334	634	141	ANIA_10299,ANIA_03239,ANIA_09131,ANIA_01784,ANIA_07825,ANIA_06338,ANIA_00912,ANIA_03563,ANIA_05218,ANIA_05646,ANIA_08755,ANIA_04323,ANIA_02896,ANIA_01418,ANIA_01726,ANIA_06235,ANIA_05200,ANIA_03059,ANIA_09401,ANIA_02783,ANIA_07358,ANIA_06032,ANIA_07770,ANIA_07164,ANIA_07814,ANIA_01136,ANIA_00824,ANIA_05904,ANIA_00609,ANIA_01198,ANIA_08709,ANIA_02999,ANIA_07387,ANIA_03431,ANIA_06650,ANIA_03641,ANI…

## Sheet: Table S8
DEGs deregulated in SM clusters of A. nidulans expressed under all confrontations
Cluster	SM genes in A. nidulans	An vs. Ba	An vs. Bs	An vs. Tr	Putative compound
1	ANIA_06236		decrease	decrease
	ANIA_06235		decrease	decrease
	ANIA_06234		decrease	decrease
2	ANIA_06451
	ANIA_06449
	ANIA_06448
	ANIA_06447
	ANIA_06446
	ANIA_06445
	ANIA_06444
3	ANIA_06434
	ANIA_06433
	ANIA_10816
	ANIA_06432
	ANIA_06431
4	ANIA_06002				asperthecin
	ANIA_06001			increase
	ANIA_06000
5	ANIA_06784			increase	Xanthone prenyltransferase A
	ANIA_06785		increase	increase
	ANIA_11527			increase
	ANIA_06786	decrease		increase
	ANIA_06787		increase	increase
	ANIA_06788
	ANIA_06789
	ANIA_06790
	ANIA_06791
6	ANIA_07873				aspercryptin
	ANIA_07874
	ANIA_07875
	ANIA_07876
	ANIA_07877			decrease
	ANIA_07878			decrease
	ANIA_07879
	ANIA_07880
	ANIA_07881
	ANIA_11028
	ANIA_11031
	ANIA_07883
	ANIA_07884
7	ANIA_07896			decrease	2,4-dihydroxy-3-methyl-6-(2-oxopropyl)benzaldehyde
	ANIA_07897			decrease
	ANIA_11584			decrease
	ANIA_07898		decrease	decrease
	ANIA_07899			decrease
	ANIA_07900		decrease	decrease
	ANIA_07901			decrease
	ANIA_07902			decrease
	ANIA_07903
8	ANIA_07907		increase		orsellinic acid
	ANIA_07908
	ANIA_07909
	ANIA_07911
	ANIA_07912
	ANIA_07913
	ANIA_07914
	ANIA_07915
	ANIA_07916
9	ANIA_07999			increase
	ANIA_09467
10	ANIA_08105			increase
	ANIA_08106		increase	increase
	ANIA_11037		increase	increase
	ANIA_11049		increase	increase
	ANIA_08108		increase	increase
	ANIA_08110
	ANIA_08111			increase
	ANIA_08112			increase
11	ANIA_08139
	ANIA_08140
	ANIA_08141		decrease
	ANIA_08142
	ANIA_08143
	ANIA_08144
12	ANIA_10486
	ANIA_10491
	ANIA_03911			increase
13	ANIA_03612
	ANIA_03611			decrease
	ANIA_10430
	ANIA_03609
14	ANIA_03608
	ANIA_03607
	ANIA_03606
	ANIA_03605
15	ANIA_03496		increase		fellutamide B
	ANIA_03495	increase	increase
	ANIA_03494	increase	increase
	ANIA_03493			decrease
	ANIA_03492		increase
	ANIA_03491
	ANIA_03490	increase	increase
16	ANIA_08256
	ANIA_08257
	ANIA_08258
	ANIA_08259
	ANIA_11065
	ANIA_11071
	ANIA_11067
	ANIA_08261
	ANIA_08262
	ANIA_08263
17	ANIA_11069	increase
	ANIA_08246
	ANIA_08247
	ANIA_08248
	ANIA_08249		increase	increase
	ANIA_08250		increase	increase
	ANIA_08251	increase
	ANIA_11070
	ANIA_08253
18	ANIA_10600			increase
	ANIA_04827
	ANIA_04826
	ANIA_04825			increase
	ANIA_04824
	ANIA_04823			increase
	ANIA_09445		increase
	ANIA_09446
	ANIA_11232		decrease
19	ANIA_07075				Dihydrocitreoisocoumarin and 6,8-dihydroxy-3-(2-oxopropyl)-isocoumarin
	ANIA_07074
	ANIA_07073
	ANIA_07072
	ANIA_07071		increase	increase
	ANIA_07070
	ANIA_10884
20	ANIA_07485
	ANIA_07487
	ANIA_07488
	ANIA_07489
	ANIA_07490
	ANIA_07491
	ANIA_07492
	ANIA_07493
21	ANIA_07804		increase	increase	sterigmatocystin
	ANIA_07805		increase	increase
	ANIA_07806			increase
	ANIA_07807		increase	increase
	ANIA_07808			increase
	ANIA_07809		increase	increase
	ANIA_07810		increase	increase
	ANIA_07811
	ANIA_07812			increase
	ANIA_11017			increase
	ANIA_11013		increase	increase
	ANIA_07814			increase
	ANIA_07815			increase
	ANIA_07816		increase	increase
	ANIA_11021		increase	increase
	ANIA_07817		increase	increase
	ANIA_07818		increase	increase
	ANIA_07819
	ANIA_07820			increase
	ANIA_07821		increase	increase
	ANIA_07822		increase	increase
	ANIA_07823			increase
	ANIA_07824		increase	increase
	ANIA_07825		increase	increase
22	ANIA_07086
	ANIA_07084		decrease
	ANIA_07083
	ANIA_10887
	ANIA_10886		decrease
	ANIA_07081
23	ANIA_11024
	ANIA_07836
	ANIA_07839
24	ANIA_08495	increase
	ANIA_08496
	ANIA_08498
	ANIA_08499
	ANIA_08500			increase
	ANIA_08501
	ANIA_08502			increase
	ANIA_08504
25	ANIA_08379		increase	increase	austinol
	ANIA_08381		increase	increase
	ANIA_08382
	ANIA_08383		increase
	ANIA_08384		increase	increase
26	ANIA_08408			increase	aspyridone
	ANIA_08409
	ANIA_08410			decrease
	ANIA_08411
	ANIA_08412		increase	increase
	ANIA_08413
	ANIA_08414
	ANIA_08415
27	ANIA_08513
	ANIA_08514
	ANIA_08518
	ANIA_08516
	ANIA_08520
28	ANIA_05610
	ANIA_05609			increase
	ANIA_05608
	ANIA_09474
	ANIA_09473			increase
29	ANIA_05318
	ANIA_05317	increase
	ANIA_05316
	ANIA_05315		increase	increase
	ANIA_05314		increase
30	ANIA_09129		increase
	ANIA_09130		decrease	decrease
31	ANIA_09235				aspoquinolone
	ANIA_09234
	ANIA_09233
	ANIA_09232
	ANIA_09231
	ANIA_09230
	ANIA_11194
	ANIA_11201
	ANIA_11193
	ANIA_09227
	ANIA_09226		increase	increase
	ANIA_09225
	ANIA_09224			increase
	ANIA_09223
32	ANIA_09220		increase	increase	asperlin
	ANIA_09219		increase	increase
	ANIA_09218		increase	increase
	ANIA_11191		increase	increase
33	ANIA_09185			decrease
	ANIA_09184		increase
	ANIA_09183
	ANIA_11190		decrease	decrease
	ANIA_11195		decrease	decrease
	ANIA_09181		decrease
	ANIA_09180	increase		decrease
	ANIA_09179		decrease	decrease
34	ANIA_03396	increase	increase		microperfuranone
	ANIA_03395		increase
	ANIA_03394		increase
35	ANIA_03386		increase	increase	2,4-dihydroxy-3-methyl-6-(2-oxoundecyl)benzaldehyde
	ANIA_03385		increase
	ANIA_03384		increase
	ANIA_03383			increase
	ANIA_03382
	ANIA_03381		increase	increase
	ANIA_03380		increase	increase
	ANIA_03379
36	ANIA_10401
	ANIA_10396
	ANIA_03375
37	ANIA_03287
	ANIA_03286	decrease
	ANIA_03285	decrease		decrease
	ANIA_03284		increase	increase
	ANIA_03283
	ANIA_03282
	ANIA_03281
	ANIA_03279			decrease
	ANIA_03278			decrease
	ANIA_03277		decrease	decrease
	ANIA_03276		increase
	ANIA_03275
	ANIA_10389
	ANIA_03273
	ANIA_03272
	ANIA_03271			increase
	ANIA_03270
	ANIA_03269
	ANIA_10388		increase
38	ANIA_03257			decrease
	ANIA_03256		decrease	decrease
	ANIA_03255			decrease
	ANIA_03254		decrease	decrease
	ANIA_03253			decrease
	ANIA_03252		decrease	decrease
39	ANIA_03230		increase		aspernidine A
	ANIA_03229
	ANIA_03228	decrease	increase
	ANIA_03227		increase
	ANIA_03225		increase	decrease
40	ANIA_02924		increase	increase
	ANIA_02923
	ANIA_02922
	ANIA_02921
41	ANIA_02623				penicillin
	ANIA_02622
	ANIA_02621			increase
42	ANIA_09007			decrease
	ANIA_09006
	ANIA_09005		increase
	ANIA_09004		increase	increase
	ANIA_09003
	ANIA_09002	increase		increase
43	ANIA_08910		increase	decrease
	ANIA_08907	increase	increase
	ANIA_08906
	ANIA_08905		increase	increase
44	ANIA_01678
	ANIA_01679
	ANIA_01680
	ANIA_01681
45	ANIA_01784			increase	aspernidgulenes
	ANIA_01785			increase
	ANIA_01786			increase
	ANIA_01787			increase
46	ANIA_01792
	ANIA_01793	decrease	decrease	decrease
	ANIA_01794
	ANIA_01795
	ANIA_01796
47	ANIA_02030	decrease	decrease	decrease	2,4-dihydroxy-6-[(3E,5E,7E)-2-oxonona-3,5,7-trienyl]benzaldehyde
	ANIA_02031	decrease	decrease	decrease
	ANIA_02032		decrease	decrease
	ANIA_02033		decrease	decrease
	ANIA_02034	decrease		decrease
	ANIA_02035	decrease	decrease	decrease
	ANIA_02036	decrease	decrease	decrease
	ANIA_02037		decrease	decrease
	ANIA_02038	decrease	decrease	decrease
48	ANIA_10289
	ANIA_10295			increase
	ANIA_02346
49	ANIA_02396
	ANIA_02397	decrease
	ANIA_02398	increase
	ANIA_02400
	ANIA_02402
	ANIA_10297
	ANIA_02404	increase	increase	decrease
	ANIA_02405			decrease
	ANIA_02406			decrease
	ANIA_02407
	ANIA_11337	increase
50	ANIA_02545		increase	increase	emericellamide
	ANIA_02546
	ANIA_02547
	ANIA_02548		decrease
	ANIA_02549
51	ANIA_01592
	ANIA_01593
	ANIA_01594		increase	increase
	ANIA_01595		increase
	ANIA_01596
	ANIA_01597
	ANIA_01598
	ANIA_01599
52	ANIA_02057
	ANIA_02058
	ANIA_02059
	ANIA_02060
	ANIA_02062
	ANIA_02063
	ANIA_02064			decrease
	ANIA_02065
	ANIA_02066
	ANIA_02067
	ANIA_02068
53	ANIA_09292
	ANIA_09293
	ANIA_09294
54	ANIA_09313
	ANIA_09314
55	ANIA_09244			increase
	ANIA_09245
	ANIA_09246			increase
	ANIA_09247
	ANIA_09248		increase
	ANIA_09249		increase
	ANIA_09250
	ANIA_09251
	ANIA_09252
	ANIA_09253		increase
56	ANIA_01247				nidulanin A
	ANIA_01246
	ANIA_01245
	ANIA_01244
	ANIA_01243	increase
	ANIA_01242
57	ANIA_01036	increase	increase		asperfuranone
	ANIA_01035	increase	increase
	ANIA_01034	increase	increase
	ANIA_01033	increase	increase
	ANIA_01031	increase	increase	increase
	ANIA_01030	increase	increase
	ANIA_01029	increase	increase
58	ANIA_00660			increase
	ANIA_00659
	ANIA_11278
	ANIA_00658
	ANIA_00657
	ANIA_00656
	ANIA_00655
	ANIA_00654			decrease
	ANIA_00653
59	ANIA_00609	increase	decrease	decrease	ferricrocin
	ANIA_00608		decrease
	ANIA_00607
60	ANIA_00533				6-ethyl-2,4-dihydroxy-3,5-dimethylbenzaldehyde
	ANIA_00531		decrease	decrease
	ANIA_00530	decrease	decrease	decrease
	ANIA_00529		decrease	decrease
	ANIA_00528		decrease	decrease
	ANIA_00527		decrease	decrease
	ANIA_00526		decrease	decrease
	ANIA_00525
	ANIA_00524
	ANIA_00523		increase
61	ANIA_10035			increase	monodictyphenone
	ANIA_00150			increase
	ANIA_00149
	ANIA_00148			increase
	ANIA_00147			increase
	ANIA_00146			increase
	ANIA_10021			increase
	ANIA_00044
	ANIA_00038
62	ANIA_00043
	ANIA_00042
63	ANIA_00027
	ANIA_00026
	ANIA_00025
	ANIA_00024
	ANIA_10005		increase	increase
	ANIA_00023		increase
	ANIA_00022
	ANIA_00021			increase
	ANIA_00020		increase	increase
	ANIA_00019
	ANIA_00018
	ANIA_00017
	ANIA_00016
	ANIA_00015			decrease
64	ANIA_05363
	ANIA_05362
	ANIA_05361
	ANIA_05360
	ANIA_05359		increase	increase
	ANIA_05357
	ANIA_05356
65	ANIA_05277
	ANIA_05276			increase
	ANIA_05274	decrease
	ANIA_05273			decrease
	ANIA_10656	increase		decrease
	ANIA_05270			decrease
66	ANIA_02639
	ANIA_02638	increase
	ANIA_02637
	ANIA_02636
	ANIA_09531
	ANIA_02634
	ANIA_02632
	ANIA_02631
	ANIA_02629
67	ANIA_02578	decrease	decrease	decrease
	ANIA_10321		increase	increase
	ANIA_10327
	ANIA_02580
	ANIA_02581			decrease
	ANIA_02582
	ANIA_02583		decrease	decrease
68	ANIA_00846
	ANIA_00845
	ANIA_00844
	ANIA_00843
	ANIA_00842
	ANIA_00841			decrease
	ANIA_00840
	ANIA_00839		increase	increase
	ANIA_10126
	ANIA_10125

## Sheet: Table S9
Metabolomic features obtained from A. nidulans under distinct confrontation
Row ID	Feature ID	RT	m.z	Name	DB	Kingdom	Superclass	Class	Subclass	Parent	Description	Pathway	An	An vs. Ba	An vs. Bs	An vs. Natural Bs	An vs. Bv	An vs. Sc	An vs. At	An vs. Ch	An vs. Chi	An vs. Tr	An vs. Cla.spp	An vs. Cd	An vs. Ta	An vs. Th
4	7	0.9	442.177	NA	from_SIRIUS	NA	NA	NA	NA	NA	NA	NA	0	0	0	0	0	0	0	0	0	0	0	0	1	0
11	16	0.99	456.213	NA	from_SIRIUS	NA	NA	NA	NA	NA	NA	NA	0	0	0	0	0	0	0	0	0	0	0	0	1	0
13	20	0.99	412.24	NA	from_SIRIUS	NA	NA	NA	NA	NA	NA	NA	0	0	0	0	0	0	0	0	0	0	0	0	0	1
14	21	0.99	456.416	NA	from_SIRIUS	NA	NA	NA	NA	NA	NA	NA	0	0	0	0	0	0	0	0	0	0	0	0	0	1
23	35	1.02	597.612	NA	from_SIRIUS	NA	NA	NA	NA	NA	NA	NA	0	0	0	0	0	0	0	0	0	0	0	0	1	0
25	40	1.04	611.678	NA	from_SIRIUS	NA	NA	NA	NA	NA	NA	NA	0	0	0	0	0	0	0	0	0	0	0	0	1	0
31	47	1.06	526.361	NA	from_SIRIUS	NA	NA	NA	NA	NA	NA	NA	0	0	0	0	0	0	0	0	0	0	0	0	1	0
32	48	1.06	460.215	NA	from_SIRIUS	NA	NA	NA	NA	NA	NA	NA	0	0	0	0	0	0	0	0	0	0	0	0	1	0
34	50	1.06	436.158	NA	from_SIRIUS	NA	NA	NA	NA	NA	NA	NA	0	0	0	0	0	0	1	0	1	1	0	0	0	0
38	56	1.06	396.207	NA	from_SIRIUS	NA	NA	NA	NA	NA	NA	NA	0	0	0	0	0	0	0	0	0	0	0	0	0	1
40	58	1.06	410.22	NA	from_SIRIUS	NA	NA	NA	NA	NA	NA	NA	0	0	0	0	0	0	0	0	0	0	0	0	0	1
41	59	1.06	442.345	NA	from_SIRIUS	NA	NA	NA	NA	NA	NA	NA	0	0	0	0	0	0	0	0	0	0	0	0	0	1
43	61	1.06	426.296	NA	from_SIRIUS	Organic compounds	Organic acids and derivatives	Carboxylic acids and derivatives	Amino acids, peptides, and analogues	Amino acids and derivatives	Organic compounds; Organoheterocyclic compounds; Amino acids, peptides, and analogues; Pyrimidines and pyrimidine derivatives; Piperazines; Organic acids and derivatives; Carboxylic acids and derivatives; Organonitrogen compounds; Organooxygen compounds; Amino acids and derivatives; Azoles; Carboxylic acid amides; Carboxylic acid derivatives; Aminopyrimidines and derivatives; Diazines; Trialkylam…	Alkaloids	0	0	0	0	0	0	0	0	0	0	0	0	0	1
44	62	1.06	424.274	NA	from_SIRIUS	Organic compounds	Organic nitrogen compounds	Organonitrogen compounds	NA	Organonitrogen compounds	Organic compounds; Organic acids and derivatives; Organonitrogen compounds; Organophosphorus compounds; Organic oxides; Hydrocarbon derivatives; Organopnictogen compounds; Organic oxygen compounds; Organic nitrogen compounds; Chemical entities	Fatty acids	0	0	0	0	0	0	0	0	0	0	0	0	0	1
48	66	1.06	436.172	NA	from_SIRIUS	NA	NA	NA	NA	NA	NA	NA	0	0	0	0	0	0	0	0	1	0	0	0	0	0
73	105	1.09	293.113	NA	from_SIRIUS	NA	NA	NA	NA	NA	NA	NA	0	0	0	0	0	0	0	0	0	0	1	0	0	0
82	120	1.42	542.283	NA	from_SIRIUS	Organic compounds	Organoheterocyclic compounds	Diazines	Pyrimidines and pyrimidine derivatives	Pyrimidones	Organic compounds; Organoheterocyclic compounds; Pyrimidines and pyrimidine derivatives; Alcohols and polyols; Organic acids and derivatives; Carboxylic acids and derivatives; Organonitrogen compounds; Pyrimidones; Organooxygen compounds; Organic phosphoric acids and derivatives; Phosphate esters; Monoalkylamines; Quaternary ammonium salts; Carboxylic acid derivatives; Carboxylic acid esters; Dia…	Fatty acids	0	0	0	0	0	0	0	0	0	0	0	0	1	0
92	133	1.57	379.069	NA	from_SIRIUS	Organic compounds	Organoheterocyclic compounds	Imidazopyrimidines	Purines and purine derivatives	6-aminopurines	Organic compounds; Organoheterocyclic compounds; Pyrimidines and pyrimidine derivatives; Imidazoles; Purines and purine derivatives; Organic acids and derivatives; Organonitrogen compounds; Organooxygen compounds; Azoles; Aminopyrimidines and derivatives; Organic thiophosphoric acids and derivatives; Diazines; Thiophosphoric acid esters; Imidazopyrimidines; Substituted imidazoles; N-substituted i…	Alkaloids	0	0	0	0	0	0	0	0	0	0	0	0	0	1
94	135	1.57	329.052	NA	from_SIRIUS	Organic compounds	Benzenoids	Benzene and substituted derivatives	Benzoic acids and derivatives	Gallic acid and derivatives	Organic compounds; Alkyl aryl ethers; Alcohols and polyols; Phenols; Anisoles; Benzoic acids and derivatives; Methoxyphenols; Ethers; Organic acids and derivatives; Carboxylic acids and derivatives; Benzoyl derivatives; Organooxygen compounds; Dicarboxylic acids and derivatives; Pyrogallols and derivatives; Carboxylic acids; Hydroxybenzoic acid derivatives; Gallic acid and derivatives; Benzenetri…	Polyketides	0	1	0	1	1	0	0	0	0	0	0	0	0	0
95	137	1.57	407.979	NA	from_SIRIUS	Organic compounds	Organic oxygen compounds	Organooxygen compounds	Carbohydrates and carbohydrate conjugates	Glycosylamines	Organic compounds; Organoheterocyclic compounds; Carbohydrates and carbohydrate conjugates; Pyrimidines and pyrimidine derivatives; Imidazoles; Purines and purine derivatives; Organic acids and derivatives; Organonitrogen compounds; Nucleosides, nucleotides, and analogues; Organooxygen compounds; Organic phosphoric acids and derivatives; Organic sulfuric acids and derivatives; Phosphate esters; A…	Carbohydrates	0	0	0	0	0	0	0	0	0	0	0	0	1	0
96	141	1.58	408.082	NA	from_SIRIUS	Organic compounds	Organoheterocyclic compounds	Imidazopyrimidines	Purines and purine derivatives	6-aminopurines	Organic compounds; Organoheterocyclic compounds; Pyrimidines and pyrimidine derivatives; Imidazoles; Alcohols and polyols; Purines and purine derivatives; Organic acids and derivatives; Organonitrogen compounds; Nucleosides, nucleotides, and analogues; Organooxygen compounds; Organophosphorus compounds; Organic phosphoric acids and derivatives; Organic phosphonic acids and derivatives; Azoles; Am…	Carbohydrates	0	0	0	0	0	0	0	0	0	0	0	0	0	1
98	144	1.6	252.092	NA	from_SIRIUS	NA	NA	NA	NA	NA	NA	NA	0	0	0	0	0	0	0	0	0	0	0	0	0	1
110	159	1.77	380.146	NA	from_SIRIUS	Organic compounds	Organic acids and derivatives	Carboxylic acids and derivatives	Amino acids, peptides, and analogues	Gamma-glutamyl peptides	Organic compounds; Organosulfur compounds; Lipids and lipid-like molecules; Amino acids, peptides, and analogues; Alpha amino acids and derivatives; Fatty acids and conjugates; Organic acids and derivatives; Carboxylic acids and derivatives; Organonitrogen compounds; Organooxygen compounds; Fatty amides; Dicarboxylic acids and derivatives; Amino acids and derivatives; Peptides; Monoalkylamines; C…	Amino acids and Peptides	0	0	0	0	0	0	0	0	0	0	0	1	0	1
113	162	1.8	380.12	NA	from_SIRIUS	NA	NA	NA	NA	NA	NA	NA	0	0	0	1	0	1	1	1	1	1	1	0	0	0
128	179	2.13	282.091	NA	from_SIRIUS	NA	NA	NA	NA	NA	NA	NA	0	0	0	0	0	0	0	0	0	0	0	0	0	1
130	182	2.19	151.061	NA	from_SIRIUS	Organic compounds	Organoheterocyclic compounds	Imidazopyrimidines	NA	Imidazopyrimidines	Organic compounds; Organoheterocyclic compounds; Pyrimidines and pyrimidine derivatives; Organonitrogen compounds; Pyrimidones; Organooxygen compounds; Azoles; Diazines; Imidazopyrimidines; Organic oxides; Azacyclic compounds; Heteroaromatic compounds; Hydrocarbon derivatives; Organopnictogen compounds; Organic oxygen compounds; Organic nitrogen compounds; Chemical entities	Alkaloids	0	0	1	1	1	0	0	0	1	0	0	1	0	0
132	184	2.24	409.123	NA	from_SIRIUS	Organic compounds	Nucleosides, nucleotides, and analogues	Purine nucleosides	NA	Purine nucleosides	Organic compounds; Organoheterocyclic compounds; Carbohydrates and carbohydrate conjugates; Pyrimidines and pyrimidine derivatives; Imidazoles; Alcohols and polyols; Purines and purine derivatives; Organic acids and derivatives; Carboxylic acids and derivatives; Organonitrogen compounds; Organooxygen compounds; Azoles; Purine nucleosides; Carboxylic acids; Aminopyrimidines and derivatives; Diazin…	Carbohydrates	0	1	0	0	0	0	0	0	1	1	0	0	0	0
141	194	2.4	362.144	NA	from_SIRIUS	Organic compounds	Nucleosides, nucleotides, and analogues	Purine nucleosides	Purine 2'-deoxyribonucleosides	Purine 2'-deoxyribonucleosides	Organic compounds; Organoheterocyclic compounds; Pyrimidines and pyrimidine derivatives; Imidazoles; Alcohols and polyols; Purines and purine derivatives; Organic acids and derivatives; Carboxylic acids and derivatives; Organonitrogen compounds; Primary alcohols; Nucleosides, nucleotides, and analogues; Organooxygen compounds; Azoles; Carboxylic acid amides; Purine nucleosides; Carboxylic acid de…	Carbohydrates	0	0	0	0	0	1	1	0	0	0	1	0	0	0
142	195	2.42	376.055	NA	from_SIRIUS	Organic compounds	Organic acids and derivatives	Carboxylic acids and derivatives	Amino acids, peptides, and analogues	Amino acids and derivatives	Organic compounds; Amino acids, peptides, and analogues; Anthracenes; Naphthalenes; Ketones; Organic acids and derivatives; Carboxylic acids and derivatives; Organonitrogen compounds; Organooxygen compounds; Amino acids and derivatives; Carboxylic acid derivatives; Organic nitro compounds; Organic oxoazanium compounds; Carboxylic acid imides; N-substituted carboxylic acid imides; Carbonyl compoun…	Polyketides	0	1	1	1	1	1	1	1	1	1	1	0	0	0
149	205	2.58	280.154	NA	from_SIRIUS	Organic compounds	Organoheterocyclic compounds	Pyrrolidines	Pyrrolidones	Maleimides	Organic compounds; Organoheterocyclic compounds; Alcohols and polyols; Lactams; Organic acids and derivatives; Carboxylic acids and derivatives; Organonitrogen compounds; Organooxygen compounds; Carboxylic acid derivatives; Monocarboxylic acids and derivatives; Pyrrolidones; Carboxylic acid imides; N-substituted carboxylic acid imides; Secondary alcohols; Carbonyl compounds; Dicarboximides; Malei…	Alkaloids	0	0	0	0	0	0	0	0	0	1	0	0	0	0
161	217	2.73	415.114	NA	from_SIRIUS	Organic compounds	Organic acids and derivatives	Carboxylic acids and derivatives	Amino acids, peptides, and analogues	Alpha amino acids	Organic compounds; Organoheterocyclic compounds; Amino acids, peptides, and analogues; Alpha amino acids and derivatives; Pyrimidines and pyrimidine derivatives; Imidazoles; Purines and purine derivatives; Organic acids and derivatives; Carboxylic acids and derivatives; Organonitrogen compounds; Organooxygen compounds; Amino acids and derivatives; Organophosphorus compounds; Organic phosphonic ac…	Carbohydrates	0	1	1	1	1	1	1	1	1	1	1	1	0	0
164	221	2.78	396.129	NA	from_SIRIUS	Organic compounds	Organic acids and derivatives	Carboxylic acids and derivatives	Amino acids, peptides, and analogues	Amino acids and derivatives	Organic compounds; Organoheterocyclic compounds; Amino acids, peptides, and analogues; Lactams; Organic acids and derivatives; Carboxylic acids and derivatives; Organonitrogen compounds; Organooxygen compounds; Amino acids and derivatives; Carboxylic acid amides; Carboxylic acid derivatives; Benzenoids; Vinylogous amides; Organic oxides; Azacyclic compounds; Heteroaromatic compounds; Hydrocarbon …	Alkaloids	0	0	1	1	0	1	1	1	1	1	1	0	0	0
165	222	2.78	378.139	NA	from_SIRIUS	Organic compounds	Organic oxygen compounds	Organooxygen compounds	Carbohydrates and carbohydrate conjugates	Glycosylamines	Organic compounds; Organoheterocyclic compounds; Carbohydrates and carbohydrate conjugates; Pyridines and derivatives; Alcohols and polyols; Ethers; Organonitrogen compounds; Primary alcohols; Nucleosides, nucleotides, and analogues; Organooxygen compounds; Pentoses; Monosaccharides; Acetals; Secondary alcohols; Glycosyl compounds; Glycosylamines; Polyols; Benzenoids; Amines; Azacyclic compounds;…	Carbohydrates	0	0	0	0	0	1	1	0	1	0	0	0	0	0
178	241	3.02	362.144	NA	from_SIRIUS	Organic compounds	Nucleosides, nucleotides, and analogues	Purine nucleosides	Purine 2'-deoxyribonucleosides	Purine 2'-deoxyribonucleosides	Organic compounds; Organoheterocyclic compounds; Pyrimidines and pyrimidine derivatives; Imidazoles; Pyridines and derivatives; Alcohols and polyols; Purines and purine derivatives; Organonitrogen compounds; Primary alcohols; Nucleosides, nucleotides, and analogues; Organooxygen compounds; Imidazopyridines; Azoles; Secondary alcohols; Purine 2'-deoxyribonucleosides; Substituted imidazoles; N-subs…	Carbohydrates	0	0	0	0	0	1	0	0	0	0	1	0	0	1
199	263	3.24	418.137	NA	from_SIRIUS	NA	NA	NA	NA	NA	NA	NA	0	0	0	0	0	1	0	1	0	0	0	0	0	0
218	286	3.43	398.11	NA	from_SIRIUS	NA	NA	NA	NA	NA	NA	NA	0	0	1	1	0	0	0	0	0	1	1	1	0	0
225	294	3.48	261.11	NA	from_SIRIUS	NA	NA	NA	NA	NA	NA	NA	0	0	0	0	0	0	0	0	0	0	0	0	0	1
229	301	3.52	472.485	NA	from_SIRIUS	NA	NA	NA	NA	NA	NA	NA	0	0	0	0	0	0	0	0	0	0	0	0	0	1
236	309	3.61	290.073	NA	from_SIRIUS	Organic compounds	Organoheterocyclic compounds	Diazines	Pyrimidines and pyrimidine derivatives	Aminopyrimidines and derivatives	Organic compounds; Organoheterocyclic compounds; Organosulfur compounds; Pyrimidines and pyrimidine derivatives; Organonitrogen compounds; Organooxygen compounds; Organophosphorus compounds; Azoles; Thioethers; Aminopyrimidines and derivatives; Diazines; Amines; Sulfenyl compounds; Imidolactams; Organic oxides; Azacyclic compounds; Heteroaromatic compounds; Hydrocarbon derivatives; Organopnictoge…	Alkaloids	0	0	0	0	0	0	0	0	0	0	0	0	0	1
247	321	3.68	364.174	NA	from_SIRIUS	Organic compounds	Benzenoids	Benzene and substituted derivatives	Benzoic acids and derivatives	Benzamides	Organic compounds; Lipids and lipid-like molecules; Anisoles; Benzoic acids and derivatives; Benzamides; Ethers; Organic acids and derivatives; Carboxylic acids and derivatives; Organonitrogen compounds; Benzoyl derivatives; Organooxygen compounds; Carboxylic acid amides; Carboxylic acid derivatives; Monocarboxylic acids and derivatives; Carboxylic acids; Secondary carboxylic acid amides; Carbony…	Alkaloids	0	0	0	0	0	0	0	0	0	1	0	0	0	0
250	324	3.72	412.24	NA	from_SIRIUS	Organic compounds	Organic nitrogen compounds	Organonitrogen compounds	Amines	Dialkylarylamines	Organic compounds; Organoheterocyclic compounds; Piperidines; Organonitrogen compounds; Azoles; Amines; Primary amines; Tertiary amines; Tertiary alkylarylamines; N-aliphatic s-triazines; Dialkylarylamines; 1,3,5-triazines; Azacyclic compounds; Heteroaromatic compounds; Hydrocarbon derivatives; Organopnictogen compounds; Organic nitrogen compounds; Chemical entities	Alkaloids	0	0	0	0	0	0	0	0	0	0	0	0	0	1
257	334	3.8	190.086	NA	from_SIRIUS	NA	NA	NA	NA	NA	NA	NA	0	0	0	0	0	0	0	0	1	0	0	0	0	0
264	343	3.88	463.228	NA	from_SIRIUS	Organic compounds	Organic acids and derivatives	Carboxylic acids and derivatives	Amino acids, peptides, and analogues	Oligopeptides	Organic compounds; Organoheterocyclic compounds; Lipids and lipid-like molecules; Amino acids, peptides, and analogues; Alpha amino acids and derivatives; Imidazoles; Pyrrolidines; Organic acids and derivatives; Carboxylic acids and derivatives; Organonitrogen compounds; Organooxygen compounds; Fatty amides; Amino acids and derivatives; Peptides; Guanidines; Azoles; Monoalkylamines; Carboxylic ac…	Amino acids and Peptides	0	0	0	0	0	0	1	1	0	0	1	0	0	0
269	349	3.92	378.226	NA	from_SIRIUS	Organic compounds	Nucleosides, nucleotides, and analogues	Purine nucleosides	Purine 3'-deoxyribonucleosides	Purine 3'-deoxyribonucleosides	Organic compounds; Organoheterocyclic compounds; Carbohydrates and carbohydrate conjugates; Amino acids, peptides, and analogues; Pyrimidines and pyrimidine derivatives; Imidazoles; Alcohols and polyols; Purines and purine derivatives; Organic acids and derivatives; Carboxylic acids and derivatives; Organonitrogen compounds; Primary alcohols; Nucleosides, nucleotides, and analogues; Organooxygen …	Carbohydrates	0	0	0	0	0	0	0	0	0	1	0	0	0	0
271	351	4	540.171	NA	from_SIRIUS	NA	NA	NA	NA	NA	NA	NA	0	0	0	0	0	1	1	1	0	0	0	0	0	0
273	353	4.01	413.133	NA	from_SIRIUS	NA	NA	NA	NA	NA	NA	NA	0	0	0	0	1	0	1	0	1	1	1	0	1	0
275	355	4.02	388.174	NA	from_SIRIUS	Organic compounds	Organic nitrogen compounds	Organonitrogen compounds	Amines	Dialkylarylamines	Organic compounds; Organoheterocyclic compounds; Organic acids and derivatives; Carboxylic acids and derivatives; Organonitrogen compounds; Organooxygen compounds; Azoles; Carboxylic acid amides; Carboxylic acid derivatives; Aminopyrimidines and derivatives; Diazines; Oxadiazoles; Furazans; Benzenoids; Amines; Primary amines; Tertiary amines; Tertiary alkylarylamines; Imidolactams; Dialkylarylami…	Alkaloids	0	0	1	1	0	0	0	0	0	1	0	1	0	0
276	357	4.02	318.144	NA	from_SIRIUS	Organic compounds	Organic acids and derivatives	Carboxylic acids and derivatives	Amino acids, peptides, and analogues	Alpha amino acids and derivatives	Organic compounds; Organoheterocyclic compounds; Amino acids, peptides, and analogues; Alpha amino acids and derivatives; Phenols; Piperazines; Organic acids and derivatives; Carboxylic acids and derivatives; Organonitrogen compounds; Organooxygen compounds; Amino acids and derivatives; Carboxylic acid amides; Carboxylic acid derivatives; Secondary carboxylic acid amides; Dioxopiperazines; Carbon…	Amino acids and Peptides	0	1	1	1	1	0	0	0	0	0	0	0	0	0
284	365	4.06	358.114	NA	from_SIRIUS	NA	NA	NA	NA	NA	NA	NA	0	0	0	0	0	1	1	1	0	0	0	0	0	1
286	367	4.08	371.112	NA	from_SIRIUS	Organic compounds	Benzenoids	Phenols	1-hydroxy-2-unsubstituted benzenoids	1-hydroxy-2-unsubstituted benzenoids	Organic compounds; Organoheterocyclic compounds; Phenols; Ethers; Organic acids and derivatives; Carboxylic acids and derivatives; Organooxygen compounds; Carboxylic acid derivatives; Carboxylic acid esters; Carbonyl compounds; Benzene and substituted derivatives; Benzenoids; Enoate esters; Alpha,beta-unsaturated carboxylic esters; Organic oxides; Oxacyclic compounds; Hydrocarbon derivatives; Org…	Shikimates and Phenylpropanoids	0	1	1	1	1	0	1	1	1	1	0	0	0	0
289	370	4.1	361.124	NA	from_SIRIUS	NA	NA	NA	NA	NA	NA	NA	0	0	0	0	0	1	1	1	1	0	0	0	0	1
290	371	4.1	472.498	NA	from_SIRIUS	NA	NA	NA	NA	NA	NA	NA	0	0	0	0	0	0	0	0	0	0	0	0	0	1
294	376	4.13	327.174	NA	from_SIRIUS	Organic compounds	Organic acids and derivatives	Organic carbonic acids and derivatives	NA	Organic carbonic acids and derivatives	Organic compounds; Organosulfur compounds; Organic acids and derivatives; Carboxylic acids and derivatives; Organonitrogen compounds; Organooxygen compounds; Organic carbonic acids and derivatives; Carbonyl compounds; Organic oxides; Hydrocarbon derivatives; Organopnictogen compounds; Organic oxygen compounds; Organic nitrogen compounds; Chemical entities	Alkaloids	0	0	0	0	0	0	0	0	0	0	0	0	0	1
300	383	4.19	414.153	NA	from_SIRIUS	Organic compounds	Organic oxygen compounds	Organooxygen compounds	Carbohydrates and carbohydrate conjugates	Glycosylamines	Organic compounds; Organoheterocyclic compounds; Organosulfur compounds; Carbohydrates and carbohydrate conjugates; Pyrimidines and pyrimidine derivatives; Alcohols and polyols; Purines and purine derivatives; Organic acids and derivatives; Carboxylic acids and derivatives; Organonitrogen compounds; Nucleosides, nucleotides, and analogues; Organooxygen compounds; Azoles; Thioethers; Diazines; Mon…	Carbohydrates	0	0	0	0	0	1	0	0	0	0	0	0	0	0
306	391	4.25	440.173	NA	from_SIRIUS	NA	NA	NA	NA	NA	NA	NA	0	0	0	0	0	0	0	0	0	0	0	0	1	0
311	396	4.25	440.337	NA	from_SIRIUS	NA	NA	NA	NA	NA	NA	NA	0	0	0	0	0	0	0	0	0	0	0	0	0	1
321	406	4.29	805.276	NA	from_SIRIUS	Organic compounds	Organic acids and derivatives	Carboxylic acids and derivatives	Amino acids, peptides, and analogues	N-acyl-alpha amino acids and derivatives	Organic compounds; Organoheterocyclic compounds; Organosulfur compounds; Amino acids, peptides, and analogues; Alpha amino acids and derivatives; Thiophenes; Alcohols and polyols; Lactams; Ethers; Phenylpropanoids and polyketides; Organic acids and derivatives; Carboxylic acids and derivatives; Organonitrogen compounds; Organooxygen compounds; Fatty amides; Amino acids and derivatives; Carboxylic…	Amino acids and Peptides	0	0	0	0	0	0	0	0	0	1	0	0	0	0
326	412	4.35	532.217	NA	from_SIRIUS	NA	NA	NA	NA	NA	NA	NA	0	0	0	0	0	0	0	0	0	1	0	0	0	0
327	414	4.35	490.112	NA	from_SIRIUS	NA	NA	NA	NA	NA	NA	NA	0	1	1	1	1	1	1	1	1	1	1	0	0	0
330	417	4.36	484.546	NA	from_SIRIUS	NA	NA	NA	NA	NA	NA	NA	0	0	0	0	0	0	0	0	0	0	0	0	0	1
331	418	4.36	371.239	NA	from_SIRIUS	NA	NA	NA	NA	NA	NA	NA	0	0	0	0	0	0	0	0	0	0	0	0	0	1
336	428	4.41	544.239	NA	from_SIRIUS	Organic compounds	Organic nitrogen compounds	Organonitrogen compounds	Amines	Dialkylarylamines	Organic compounds; Organic acids and derivatives; Organonitrogen compounds; Organooxygen compounds; Organophosphorus compounds; Organic phosphonic acids and derivatives; Organic phosphonic acids; Benzene and substituted derivatives; Benzenoids; Amines; Tertiary amines; Tertiary alkylarylamines; Dialkylarylamines; Organic oxides; Hydrocarbon derivatives; Organopnictogen compounds; Organic oxygen c…	Alkaloids	0	0	0	0	0	0	0	0	0	1	0	0	0	0
338	430	4.43	194.095	NA	from_SIRIUS	Organic compounds	Organic acids and derivatives	Carboxylic acids and derivatives	Carboxylic acid derivatives	Carboxylic acid derivatives	Organic compounds; Organic acids and derivatives; Carboxylic acids and derivatives; Organonitrogen compounds; Organooxygen compounds; Organophosphorus compounds; Carboxylic acid derivatives; Carboxylic acids; Carbonyl compounds; Amines; Organic oxides; Hydrocarbon derivatives; Organopnictogen compounds; Organic oxygen compounds; Organic nitrogen compounds; Chemical entities	Alkaloids	0	0	0	0	0	0	0	0	0	0	0	0	0	1
339	432	4.46	809.315	NA	from_SIRIUS	NA	NA	NA	NA	NA	NA	NA	0	0	0	0	0	0	1	1	0	0	0	0	0	0
341	434	4.46	443.216	NA	from_SIRIUS	Organic compounds	Organic acids and derivatives	Carboxylic acids and derivatives	Amino acids, peptides, and analogues	Amino acids and derivatives	Organic compounds; Organoheterocyclic compounds; Amino acids, peptides, and analogues; Pyrimidines and pyrimidine derivatives; Imidazoles; Purines and purine derivatives; Organic acids and derivatives; Organonitrogen compounds; Organooxygen compounds; Amino acids and derivatives; Organophosphorus compounds; Organic phosphonic acids and derivatives; Azoles; Monoalkylamines; Phosphonic acid esters;…	Alkaloids	0	1	1	1	1	0	0	0	0	0	0	0	0	0
342	435	4.47	644.386	NA	from_SIRIUS	Organic compounds	Organic acids and derivatives	Carboxylic acids and derivatives	Amino acids, peptides, and analogues	Peptides	Organic compounds; Organoheterocyclic compounds; Lipids and lipid-like molecules; Amino acids, peptides, and analogues; Alpha amino acids and derivatives; Alcohols and polyols; Organic acids and derivatives; Carboxylic acids and derivatives; Organonitrogen compounds; Primary alcohols; Organooxygen compounds; Fatty amides; Amino acids and derivatives; Peptides; Guanidines; Hydroxamic acids; Carbox…	Amino acids and Peptides	0	0	0	0	0	0	0	0	0	1	0	0	0	0
348	443	4.51	541.929	NA	from_SIRIUS	NA	NA	NA	NA	NA	NA	NA	0	0	0	0	0	0	0	0	0	0	0	0	0	1
349	444	4.52	373.131	NA	from_SIRIUS	Organic compounds	Organic acids and derivatives	Carboxylic acids and derivatives	Amino acids, peptides, and analogues	Amino acids and derivatives	Organic compounds; Organoheterocyclic compounds; Organic acids and derivatives; Carboxylic acids and derivatives; Organonitrogen compounds; Organooxygen compounds; Amino acids and derivatives; Organophosphorus compounds; Organic phosphonic acids and derivatives; Carboxylic acid amides; Carboxylic acid derivatives; Organic phosphonic acids; Carbonyl compounds; Benzene and substituted derivatives; …	Alkaloids	0	0	1	0	0	0	1	0	1	1	0	0	0	0
350	445	4.53	295.13	NA	from_SIRIUS	NA	NA	NA	NA	NA	NA	NA	0	1	1	1	1	0	1	1	1	1	1	1	0	0
353	448	4.55	584.197	NA	from_SIRIUS	NA	NA	NA	NA	NA	NA	NA	0	0	0	0	0	1	1	1	0	1	1	0	0	0
358	453	4.56	415.356	NA	from_SIRIUS	Organic compounds	Benzenoids	NA	NA	Benzenoids	Organic compounds; Lipids and lipid-like molecules; Ethers; Organic acids and derivatives; Carboxylic acids and derivatives; Organooxygen compounds; Monocarboxylic acids and derivatives; Carboxylic acid esters; Carbonyl compounds; Benzenoids; Organic oxides; Hydrocarbon derivatives; Organic oxygen compounds; Chemical entities	Terpenoids	0	0	0	0	0	0	0	0	0	0	0	0	0	1
361	458	4.58	241.086	NA	from_SIRIUS	NA	NA	NA	NA	NA	NA	NA	0	0	0	0	0	0	0	0	0	0	0	0	0	1
364	463	4.61	277.154	NA	from_SIRIUS	NA	NA	NA	NA	NA	NA	NA	0	0	0	0	0	0	0	0	0	0	1	0	0	0
366	465	4.64	502.206	NA	from_SIRIUS	NA	NA	NA	NA	NA	NA	NA	0	0	1	0	1	0	0	0	0	1	0	1	0	0
368	467	4.64	508.308	NA	from_SIRIUS	Organic compounds	Lipids and lipid-like molecules	Fatty Acyls	Fatty acyl glycosides	Alkyl glycosides	Organic compounds; Organoheterocyclic compounds; Carbohydrates and carbohydrate conjugates; Lipids and lipid-like molecules; Alcohols and polyols; Ethers; Organic acids and derivatives; Carboxylic acids and derivatives; Organonitrogen compounds; Primary alcohols; Organooxygen compounds; Carboxylic acid derivatives; Carboxylic acid esters; Hexoses; Monosaccharides; Acetals; Secondary alcohols; Car…	Alkaloids	0	0	0	0	0	0	0	0	0	0	0	0	1	0
371	470	4.65	508.168	NA	from_SIRIUS	NA	NA	NA	NA	NA	NA	NA	0	0	0	0	0	1	1	0	1	0	0	0	0	0
372	471	4.65	612.357	NA	from_SIRIUS	Organic compounds	Organic acids and derivatives	Carboxylic acids and derivatives	Amino acids, peptides, and analogues	Alpha amino acid amides	Organic compounds; Organoheterocyclic compounds; Amino acids, peptides, and analogues; Alpha amino acids and derivatives; Imidazoles; Alcohols and polyols; Phenylpropanoids and polyketides; Organic acids and derivatives; Carboxylic acids and derivatives; Organonitrogen compounds; Organooxygen compounds; Amino acids and derivatives; Azoles; Monoalkylamines; Carboxylic acid amides; Carboxylic acid …	Amino acids and Peptides	0	0	0	0	0	0	0	0	0	1	0	0	0	0
379	478	4.67	402.139	NA	from_SIRIUS	Organic compounds	Organic acids and derivatives	Carboxylic acids and derivatives	Amino acids, peptides, and analogues	Alpha amino acids and derivatives	Organic compounds; Organoheterocyclic compounds; Amino acids, peptides, and analogues; Nitrobenzenes; Alpha amino acids and derivatives; Piperazines; Organic acids and derivatives; Carboxylic acids and derivatives; Organonitrogen compounds; Organooxygen compounds; Amino acids and derivatives; Organic nitro compounds; Organic oxoazanium compounds; Carbonyl compounds; Benzene and substituted deriva…	Amino acids and Peptides	0	0	0	0	0	0	1	1	0	0	0	0	0	0
380	479	4.67	398.105	NA	from_SIRIUS	NA	NA	NA	NA	NA	NA	NA	0	0	0	0	0	0	0	0	0	1	0	0	1	0
381	480	4.68	231.063	NA	from_SIRIUS	NA	NA	NA	NA	NA	NA	NA	0	0	0	0	0	0	0	0	1	0	0	0	0	0
392	492	4.74	465.492	NA	from_SIRIUS	NA	NA	NA	NA	NA	NA	NA	0	0	0	0	0	0	0	0	0	0	0	0	0	1
393	493	4.75	465.264	NA	from_SIRIUS	Organic compounds	Benzenoids	Benzene and substituted derivatives	Benzenesulfonamides	Benzenesulfonamides	Organic compounds; Organoheterocyclic compounds; Organosulfur compounds; Benzenesulfonamides; Alcohols and polyols; Ethers; Organic acids and derivatives; Organosulfonic acids and derivatives; Organonitrogen compounds; Primary alcohols; Organooxygen compounds; Sulfonyls; Dialkyl ethers; Aminopyrimidines and derivatives; Diazines; Organosulfonamides; Benzene and substituted derivatives; Benzenoids…	Alkaloids	0	0	0	0	0	0	0	0	0	0	0	1	1	0
401	502	4.76	871.405	NA	from_SIRIUS	NA	NA	NA	NA	NA	NA	NA	0	0	0	0	0	0	0	0	0	1	0	0	0	0
402	503	4.77	218.125	NA	from_SIRIUS	NA	NA	NA	NA	NA	NA	NA	0	0	0	0	0	0	0	0	0	1	0	0	0	0
406	507	4.78	571.268	NA	from_SIRIUS	NA	NA	NA	NA	NA	NA	NA	0	0	0	0	0	0	0	0	0	1	0	0	0	0
407	508	4.78	592.259	NA	from_SIRIUS	NA	NA	NA	NA	NA	NA	NA	0	0	0	0	0	0	0	0	0	1	0	0	0	0
408	509	4.78	600.222	NA	from_SIRIUS	NA	NA	NA	NA	NA	NA	NA	0	0	0	0	0	0	0	1	0	1	0	0	0	0
409	510	4.78	565.3	NA	from_SIRIUS	Organic compounds	Lipids and lipid-like molecules	Fatty Acyls	Fatty acid esters	Fatty acid esters	Organic compounds; Organoheterocyclic compounds; Lipids and lipid-like molecules; Alcohols and polyols; Epoxides; Ethers; Prenol lipids; Organic acids and derivatives; Carboxylic acids and derivatives; Organooxygen compounds; Fatty acid esters; Dicarboxylic acids and derivatives; Carboxylic acid derivatives; Dialkyl ethers; Carboxylic acids; Carboxylic acid esters; Cyclic alcohols and derivatives…	Terpenoids	0	0	0	0	0	0	0	0	0	1	0	0	0	0
420	521	4.81	506.151	NA	from_SIRIUS	NA	NA	NA	NA	NA	NA	NA	0	0	0	0	0	1	1	0	1	1	1	0	0	0
421	522	4.81	491.205	NA	from_SIRIUS	NA	NA	NA	NA	NA	NA	NA	0	1	1	1	0	1	0	0	0	0	0	0	0	0
425	529	4.83	479.187	NA	from_SIRIUS	NA	NA	NA	NA	NA	NA	NA	0	0	0	0	1	0	0	0	1	1	0	0	0	0
426	530	4.84	548.234	NA	from_SIRIUS	Organic compounds	Nucleosides, nucleotides, and analogues	Purine nucleotides	Purine ribonucleotides	Purine ribonucleoside monophosphates	Organic compounds; Organoheterocyclic compounds; Carbohydrates and carbohydrate conjugates; Lipids and lipid-like molecules; Amino acids, peptides, and analogues; Pyrimidines and pyrimidine derivatives; Alcohols and polyols; Organic acids and derivatives; Carboxylic acids and derivatives; Organonitrogen compounds; Primary alcohols; Nucleosides, nucleotides, and analogues; Organooxygen compounds; …	Carbohydrates	0	0	0	0	0	0	0	0	0	1	0	0	0	0
427	531	4.85	235.169	NA	from_SIRIUS	NA	NA	NA	NA	NA	NA	NA	0	0	0	0	0	0	0	0	1	0	1	0	0	0
429	533	4.86	128.107	NA	from_SIRIUS	NA	NA	NA	NA	NA	NA	NA	0	0	0	0	1	0	0	0	0	1	0	0	0	0
431	535	4.87	492.172	NA	from_SIRIUS	Organic compounds	Organic acids and derivatives	Carboxylic acids and derivatives	Amino acids, peptides, and analogues	Alpha amino acids and derivatives	Organic compounds; Organoheterocyclic compounds; Carbohydrates and carbohydrate conjugates; Alpha amino acids and derivatives; Pyrimidines and pyrimidine derivatives; Alcohols and polyols; Benzoic acids and derivatives; Benzamides; Organic acids and derivatives; Carboxylic acids and derivatives; Organonitrogen compounds; Primary alcohols; Nucleosides, nucleotides, and analogues; Benzoyl derivativ…	Carbohydrates	0	0	0	0	0	1	0	0	0	0	0	0	0	0
434	538	4.9	351.053	NA	from_SIRIUS	Organic compounds	Benzenoids	Anthracenes	Anthracenecarboxylic acids and derivatives	Anthracenecarboxylic acids	Organic compounds; Anthracenes; Naphthalenes; Ketones; Phenols; Anthraquinones; Benzoic acids and derivatives; Organic acids and derivatives; Carboxylic acids and derivatives; Organooxygen compounds; Monocarboxylic acids and derivatives; Carboxylic acids; Hydroxybenzoic acid derivatives; Carbonyl compounds; Naphthalenecarboxylic acids and derivatives; Anthracenecarboxylic acids and derivatives; B…	Polyketides	0	1	0	0	0	0	0	0	0	0	0	0	0	1
437	541	4.93	554.187	NA	from_SIRIUS	NA	NA	NA	NA	NA	NA	NA	0	1	0	0	0	1	0	0	0	0	1	0	0	0
441	545	5	486.211	NA	from_SIRIUS	Organic compounds	Organic acids and derivatives	Carboxylic acids and derivatives	Amino acids, peptides, and analogues	Alpha amino acids and derivatives	Organic compounds; Organoheterocyclic compounds; Amino acids, peptides, and analogues; Alpha amino acids and derivatives; Pyrimidines and pyrimidine derivatives; Imidazoles; Purines and purine derivatives; Organic acids and derivatives; Carboxylic acids and derivatives; Organonitrogen compounds; Organooxygen compounds; Amino acids and derivatives; Organophosphorus compounds; Organic phosphonic ac…	Alkaloids	0	0	0	0	0	0	0	0	0	1	0	0	0	0
443	547	5.01	402.227	NA	from_SIRIUS	NA	NA	NA	NA	NA	NA	NA	0	1	0	1	1	1	0	0	0	0	0	0	0	0
448	552	5.07	809.315	NA	from_SIRIUS	Organic compounds	Organic acids and derivatives	Carboxylic acids and derivatives	Amino acids, peptides, and analogues	Oligopeptides	Organic compounds; Organoheterocyclic compounds; Organosulfur compounds; Lipids and lipid-like molecules; Amino acids, peptides, and analogues; Alpha amino acids and derivatives; Alcohols and polyols; Organic acids and derivatives; Carboxylic acids and derivatives; Organonitrogen compounds; Organooxygen compounds; Fatty amides; Amino acids and derivatives; Peptides; Monoalkylamines; Carboxylic ac…	Amino acids and Peptides	0	0	0	0	0	0	1	1	0	0	0	0	0	0
457	562	5.14	338.243	NA	from_SIRIUS	Organic compounds	Organic acids and derivatives	Carboxylic acids and derivatives	Amino acids, peptides, and analogues	Peptides	Organic compounds; Organoheterocyclic compounds; Lipids and lipid-like molecules; Amino acids, peptides, and analogues; Alpha amino acids and derivatives; Piperidines; Organic acids and derivatives; Carboxylic acids and derivatives; Organonitrogen compounds; Organooxygen compounds; Fatty amides; Amino acids and derivatives; Peptides; Carboxylic acid amides; Carboxylic acid derivatives; N-acyl ami…	Amino acids and Peptides	0	0	0	0	0	0	0	0	0	1	0	0	0	0
458	563	5.14	423.295	NA	from_SIRIUS	NA	NA	NA	NA	NA	NA	NA	0	0	0	0	0	0	0	0	0	1	0	0	0	0
459	564	5.14	626.375	NA	from_SIRIUS	Organic compounds	Organic acids and derivatives	Carboxylic acids and derivatives	Amino acids, peptides, and analogues	Peptides	Organic compounds; Organoheterocyclic compounds; Lipids and lipid-like molecules; Amino acids, peptides, and analogues; Alpha amino acids and derivatives; Alcohols and polyols; Organic acids and derivatives; Carboxylic acids and derivatives; Organonitrogen compounds; Primary alcohols; Organooxygen compounds; Fatty amides; Amino acids and derivatives; Peptides; Guanidines; Carboxylic acid amides; …	Amino acids and Peptides	0	0	0	0	0	0	0	0	0	1	0	0	0	0
462	567	5.18	423.323	NA	from_SIRIUS	NA	NA	NA	NA	NA	NA	NA	0	0	0	0	0	0	0	0	0	0	0	0	0	1
464	570	5.22	475.656	NA	from_SIRIUS	NA	NA	NA	NA	NA	NA	NA	0	0	0	0	0	0	0	0	0	1	0	0	0	1
465	571	5.22	453.575	NA	from_SIRIUS	NA	NA	NA	NA	NA	NA	NA	0	0	0	0	0	0	0	0	0	0	0	0	0	1
466	572	5.23	897.335	NA	from_SIRIUS	NA	NA	NA	NA	NA	NA	NA	0	0	1	1	1	1	1	1	1	1	1	0	0	0
470	576	5.25	576.254	NA	from_SIRIUS	Organic compounds	Organic acids and derivatives	Carboxylic acids and derivatives	Amino acids, peptides, and analogues	N-acyl-alpha amino acids and derivatives	Organic compounds; Organoheterocyclic compounds; Amino acids, peptides, and analogues; Alpha amino acids and derivatives; Pyrimidines and pyrimidine derivatives; Alcohols and polyols; Benzoic acids and derivatives; Benzamides; Organic acids and derivatives; Carboxylic acids and derivatives; Organonitrogen compounds; Benzoyl derivatives; Organooxygen compounds; Amino acids and derivatives; Hydroxa…	Amino acids and Peptides	0	1	1	1	1	0	0	0	0	0	0	0	0	0
[truncated: 5,878 more rows]

## Sheet: Table S10
Chemical classes and class probability of SMs formed in 12 confrontations established with Aspergillus nidulans
[truncated: 44 more rows]
